# Supplementary material for: Cancer-prone Phenotypes and Gene Expression Heterogeneity at Single-cell Resolution in Cigarette-smoking Lungs
Source: Cancer Res Commun. 2023 Nov 10;3(11):2280–91. doi: 10.1158/2767-9764.CRC-23-0195 (PMC10637260; doi:10.1158/2767-9764.CRC-23-0195)
Supplement: Supplementary Table S1 — A list of publicly-available 8 datasets for the atlas. [file crc-23-0195-s13.xlsx]

## Sheet: TableS1
Supplementary TableS1. A list of publicly-available 8 datasets for the atlas.
Dataset	First Author	Journal	Year	Sample Number	Never	Smoker	Median Age(Range)	Gender	Race	platform
EGA00001004082	Deprez et al.	Am J Respir Crit Care Med	2020	10	10	0	30.0 (24-35)	Female, Male	NA	10x
GSE122960	Reyfman et al.	Am J Respir Crit Care Med	2018	8	5	3	47.0 (21-63)	Female, Male	asian, black, white	10x
GSE123405	Zuo et al.	Repir Res	2020	6	3	3	NA	NA	NA	Drop-seq
GSE130148	Braga et al.	Nat Med	2019	4	1	3	62.0 (58-69)	Male	NA	10x
GSE131907	Kim et al.	Nat Commun	2020	11	4	7	NA	NA	NA	10x
GSE135893	Habermann et al.	Sci Adv	2020	8	1	7	30.0 (17-54)	Female, Male	black, white, unknown	10x
GSE136831	Adams et al.	Sci Adv	2020	45	22	23	59.0 (20-80)	Female, Male	asian, black, latino. White	10x
GSE173896	Watanabe et al.	medRxiv	2020	12	3	9	62.0 (33-81)	Female, Male	asian	10x
				104	49	55
