# Supplementary material for: Cancer-prone Phenotypes and Gene Expression Heterogeneity at Single-cell Resolution in Cigarette-smoking Lungs
Source: Cancer Res Commun. 2023 Nov 10;3(11):2280–91. doi: 10.1158/2767-9764.CRC-23-0195 (PMC10637260; doi:10.1158/2767-9764.CRC-23-0195)
Supplement: Supplementary Table S2 — The details of integrated scRNA-seq samples in the atlas. [file crc-23-0195-s14.xlsx]

## Sheet: TableS2
Supplementary TableS2. The details of integrated scRNA-seq samples in the atlas.
Dataset	Sample ID(orig.ident)	Smoking	Age	Gender	Race
EGA00001004082	D372	Never	35	Female	NA
EGA00001004082	D367	Never	27	Male	NA
EGA00001004082	D363	Never	24	Female	NA
EGA00001004082	D354	Never	33	Male	NA
EGA00001004082	D353	Never	30	Female	NA
EGA00001004082	D344	Never	26	Female	NA
EGA00001004082	D339	Never	29	Male	NA
EGA00001004082	D337	Never	35	Female	NA
EGA00001004082	D326	Never	31	Male	NA
EGA00001004082	D322	Never	30	Female	NA
GSE122960	Donor01	Never	63	Female	black
GSE122960	Donor02	Smoker	55	Male	asian
GSE122960	Donor03	Never	29	Female	black
GSE122960	Donor04	Never	57	Female	black
GSE122960	Donor05	Smoker	49	Female	white
GSE122960	Donor06	Never	22	Female	black
GSE122960	Donor07	Smoker	47	Female	white
GSE122960	Donor08	Never	21	Male	black
GSE123405	GSE123405.NonSmoker1	Never	NA	NA	NA
GSE123405	GSE123405.NonSmoker2	Never	NA	NA	NA
GSE123405	GSE123405.NonSmoker3	Never	NA	NA	NA
GSE123405	GSE123405.Smoker1	Smoker	NA	NA	NA
GSE123405	GSE123405.Smoker2	Smoker	NA	NA	NA
GSE123405	GSE123405.Smoker3	Smoker	NA	NA	NA
GSE130148	ASK428	Smoker	62	Male	NA
GSE130148	ASK440	Smoker	58	Male	NA
GSE130148	ASK452	Never	58	Male	NA
GSE130148	ASK454	Smoker	69	Male	NA
GSE131907	LUNG_N18	Smoker	NA	NA	NA
GSE131907	LUNG_N30	Never	NA	NA	NA
GSE131907	LUNG_N31	Smoker	NA	NA	NA
GSE131907	LUNG_N20	Smoker	NA	NA	NA
GSE131907	LUNG_N08	Never	NA	NA	NA
GSE131907	LUNG_N06	Smoker	NA	NA	NA
GSE131907	LUNG_N34	Never	NA	NA	NA
GSE131907	LUNG_N09	Smoker	NA	NA	NA
GSE131907	LUNG_N19	Smoker	NA	NA	NA
GSE131907	LUNG_N01	Never	NA	NA	NA
GSE131907	LUNG_N28	Smoker	NA	NA	NA
GSE135893	F01157	Smoker	36	Male	white
GSE135893	HD65	Smoker	17	Male	white
GSE135893	HD66	Smoker	30	Male	white
GSE135893	HD67	Smoker	30	Female	Unknown
GSE135893	HD68	Smoker	41	Male	white
GSE135893	F00409	Never	31	Female	black
GSE135893	HD70	Smoker	54	Male	white
GSE135893	F01394	Smoker	38	Male	white
GSE136831	001C	Never	22	Male	white
GSE136831	002C	Never	25	Female	white
GSE136831	003C	Never	67	Female	white
GSE136831	222C	Smoker	65	Male	white
GSE136831	034C	Smoker	49	Male	asian
GSE136831	052CO	Smoker	62	Female	white
GSE136831	056CO	Smoker	57	Female	white
GSE136831	065C	Never	66	Female	white
GSE136831	081C	Never	20	Male	white
GSE136831	084C	Never	46	Male	black
GSE136831	092C	Never	29	Male	latino
GSE136831	098C	Never	41	Female	white
GSE136831	133C	Never	32	Female	white
GSE136831	1372C	Never	21	Female	white
GSE136831	137C	Never	54	Male	white
GSE136831	137CO	Smoker	73	Female	white
GSE136831	152CO	Smoker	57	Male	white
GSE136831	153CO	Smoker	62	Male	white
GSE136831	160C	Never	64	Male	white
GSE136831	178CO	Smoker	58	Female	white
GSE136831	186CO	Smoker	66	Male	white
GSE136831	192C	Never	62	Female	white
GSE136831	192CO	Smoker	66	Male	white
GSE136831	193CO	Smoker	63	Male	white
GSE136831	194CO	Smoker	59	Male	white
GSE136831	207CO	Smoker	60	Female	white
GSE136831	208C	Never	23	Male	white
GSE136831	217CO	Smoker	70	Female	white
GSE136831	218C	Never	29	Male	white
GSE136831	226C	Smoker	32	Male	white
GSE136831	235CO	Smoker	61	Female	white
GSE136831	237CO	Smoker	57	Female	white
GSE136831	238CO	Smoker	66	Male	white
GSE136831	23CO	Smoker	66	Male	white
GSE136831	244C	Smoker	50	Male	white
GSE136831	253C	Smoker	66	Female	white
GSE136831	296C	Never	80	Female	white
GSE136831	388C	Never	61	Male	white
GSE136831	396C	Never	37	Female	white
GSE136831	439C	Never	66	Female	white
GSE136831	454C	Never	48	Female	white
GSE136831	465C	Never	56	Male	white
GSE136831	483C	Never	35	Male	white
GSE136831	484C	Smoker	31	Male	white
GSE136831	8CO	Smoker	65	Male	white
GSE173896	JK01	Smoker	53	Male	asian
GSE173896	JK02	Smoker	63	Male	asian
GSE173896	JK03	Smoker	62	Male	asian
GSE173896	JK04	Smoker	61	Male	asian
GSE173896	JK05	Smoker	67	Female	asian
GSE173896	JK06	Never	58	Male	asian
GSE173896	JK07	Smoker	81	Male	asian
GSE173896	JK08	Smoker	77	Male	asian
GSE173896	JK09	Smoker	72	Male	asian
GSE173896	JK10	Smoker	76	Male	asian
GSE173896	JK11	Never	56	Female	asian
GSE173896	JK12	Never	33	Male	asian
