# Supplementary material for: Cancer-prone Phenotypes and Gene Expression Heterogeneity at Single-cell Resolution in Cigarette-smoking Lungs
Source: Cancer Res Commun. 2023 Nov 10;3(11):2280–91. doi: 10.1158/2767-9764.CRC-23-0195 (PMC10637260; doi:10.1158/2767-9764.CRC-23-0195)
Supplement: Supplementary Table S3 — The DEGs list in basal-d clusters. [file crc-23-0195-s15.xlsx]

## Sheet: TableS3
Supplementary TableS3. The DEGs list in basal-d clusters.
p_val	avg_logFC	pct.1	pct.2	p_val_adj	cluster	gene
0	2.34379	0.916	0.087	0	Smoker	MT-ATP8
0	2.27284	0.975	0.809	0	Smoker	MT-ND5
4.23e-305	1.64382	0.91	0.447	1.1e-300	Smoker	MT-ND4L
5.16e-304	1.91476	0.791	0.132	1.34e-299	Smoker	FOS
9.23e-283	1.65087	0.766	0.202	2.39e-278	Smoker	JUN
6.19e-255	0.91779	0.583	0.026	1.6e-250	Smoker	MATR3
2.74e-252	1.43648	0.724	0.094	7.12e-248	Smoker	EGR1
2.61e-238	1.09716	0.791	0.47	6.77e-234	Smoker	TXNIP
1.62e-186	0.98027	0.889	0.559	4.21e-182	Smoker	NCL
4.94e-184	1.11607	0.783	0.309	1.28e-179	Smoker	MT-ND6
1.8e-165	0.894051	0.969	0.899	4.67e-161	Smoker	RPS17
7.85e-164	0.919251	0.814	0.403	2.03e-159	Smoker	DDX17
9.75e-162	0.902036	0.436	0.029	2.53e-157	Smoker	NR4A1
1.98e-155	0.82424	0.783	0.435	5.13e-151	Smoker	HNRNPU
1.92e-152	0.890452	0.369	0.018	4.97e-148	Smoker	ATF3
6.87e-151	0.892015	0.616	0.191	1.78e-146	Smoker	IER2
4.85e-150	0.838921	0.67	0.216	1.26e-145	Smoker	IQGAP1
6.18e-144	0.514077	0.367	0.018	1.6e-139	Smoker	ZC3H11A
9.51e-143	0.90346	0.741	0.364	2.47e-138	Smoker	EZR
1.51e-141	0.800005	0.9	0.672	3.91e-137	Smoker	HNRNPA2B1
1.25e-140	0.910271	0.772	0.389	3.25e-136	Smoker	ALCAM
3.33e-140	0.851145	0.582	0.267	8.62e-136	Smoker	BTG2
7.52e-122	0.740772	0.655	0.354	1.95e-117	Smoker	CLDN1
1.54e-121	0.725397	0.666	0.248	3.99e-117	Smoker	SRRM2
5.41e-119	0.642207	0.44	0.07	1.4e-114	Smoker	PPP1R15A
9.87e-119	0.719593	0.336	0.026	2.56e-114	Smoker	FOSB
3.86e-117	0.786468	0.965	0.956	1e-112	Smoker	PABPC1
2.41e-115	0.790153	0.727	0.341	6.24e-111	Smoker	EHF
2.68e-114	0.644481	0.559	0.159	6.94e-110	Smoker	ALDOA
3.03e-114	0.697129	0.693	0.4	7.86e-110	Smoker	LUC7L3
6.75e-111	0.702346	0.628	0.317	1.75e-106	Smoker	PRRC2C
3.48e-110	0.51945	0.374	0.041	9.01e-106	Smoker	RAD50
6.3e-109	0.654007	0.428	0.076	1.63e-104	Smoker	DUSP6
8.4e-109	0.767354	0.66	0.372	2.18e-104	Smoker	ITGA2
6.08e-103	0.745056	0.476	0.12	1.58e-98	Smoker	IER3
1.12e-102	0.69279	0.668	0.321	2.91e-98	Smoker	RBM25
3.79e-102	0.676555	0.785	0.495	9.84e-98	Smoker	APLP2
4.27e-99	0.615724	0.568	0.223	1.11e-94	Smoker	PTTG1IP
1.45e-98	0.637424	0.655	0.353	3.76e-94	Smoker	CANX
4.93e-97	0.67609	0.706	0.332	1.28e-92	Smoker	ARGLU1
1.58e-92	0.71137	0.585	0.266	4.1e-88	Smoker	SYNE2
1.75e-92	0.685277	0.612	0.261	4.54e-88	Smoker	GOLGB1
2.72e-91	0.666832	0.501	0.191	7.05e-87	Smoker	VMP1
2.12e-90	0.605141	0.998	0.993	5.5e-86	Smoker	TPT1
2.66e-90	0.61455	0.608	0.294	6.89e-86	Smoker	PNN
6.37e-89	0.589874	0.509	0.18	1.65e-84	Smoker	PHF3
2.15e-85	0.658983	0.693	0.399	5.59e-81	Smoker	DSP
1.92e-84	0.621775	0.702	0.419	4.97e-80	Smoker	CAST
4.83e-81	0.555533	0.562	0.233	1.25e-76	Smoker	HNRNPD
9.87e-81	0.591693	0.66	0.351	2.56e-76	Smoker	FUS
1.31e-80	0.522778	0.528	0.222	3.41e-76	Smoker	ILF3
1.79e-79	0.610526	0.737	0.465	4.65e-75	Smoker	CALM1
2.1e-78	0.571558	0.697	0.366	5.45e-74	Smoker	YWHAZ
2.58e-76	0.507265	0.482	0.181	6.69e-72	Smoker	TPM4
3.34e-76	0.582201	0.557	0.242	8.65e-72	Smoker	CLINT1
4.25e-76	0.518841	0.459	0.158	1.1e-71	Smoker	ACIN1
8.15e-76	0.598288	0.747	0.599	2.11e-71	Smoker	CHST9
1.63e-74	0.653893	0.833	0.664	4.22e-70	Smoker	ZFP36L1
3.16e-71	0.512277	0.505	0.219	8.2e-67	Smoker	TPM3
5.26e-71	0.56643	0.497	0.269	1.36e-66	Smoker	IL33
1.16e-69	0.516477	0.722	0.504	3.02e-65	Smoker	RBM39
6.27e-66	0.563898	0.415	0.152	1.63e-61	Smoker	ZFP36
8.72e-64	0.510411	0.614	0.367	2.26e-59	Smoker	LRRFIP1
1.44e-63	0.511984	0.739	0.473	3.74e-59	Smoker	HNRNPDL
3.41e-57	0.53726	0.614	0.381	8.85e-53	Smoker	AKAP9
2.25e-56	0.504453	1	0.998	5.82e-52	Smoker	MT-ATP6
1.1e-54	0.579029	0.447	0.238	2.84e-50	Smoker	DST
5.29e-53	0.524575	0.693	0.462	1.37e-48	Smoker	HSP90B1
2.14e-52	0.605621	0.729	0.524	5.55e-48	Smoker	F3
2.22e-50	0.653574	0.305	0.099	5.76e-46	Smoker	SLC34A2
3.61e-48	0.667305	0.885	0.784	9.36e-44	Smoker	NEAT1
9.71e-46	0.530257	0.363	0.131	2.52e-41	Smoker	NCOA7
1.43e-27	0.643286	0.585	0.416	3.7e-23	Smoker	CXCL1
0	2.42083	1	0.987	0	Never	RPL41
0	1.84792	0.992	0.879	0	Never	RPL39
0	1.75233	0.887	0.012	0	Never	ATP5MG
0	1.71722	0.988	0.885	0	Never	RPL29
0	1.68391	0.996	0.969	0	Never	RPL7
0	1.65563	0.877	0.012	0	Never	ATP5MC2
0	1.63924	0.867	0.013	0	Never	ATP5F1E
0	1.55044	0.998	0.998	0	Never	RPS18
0	1.46055	0.997	0.985	0	Never	RPS4X
0	1.31808	0.995	0.979	0	Never	RPL15
0	1.2984	0.994	0.969	0	Never	RPS9
0	1.29262	0.998	0.99	0	Never	RPL10
0	1.28652	0.992	0.981	0	Never	RPL26
0	1.223	0.995	0.956	0	Never	RPL23A
0	1.20614	0.998	0.996	0	Never	RPS14
0	1.16298	0.999	0.996	0	Never	RPL34
0	0.991942	0.999	0.987	0	Never	RPS27
2.86046795942013e-314	1.31782	0.789	0.004	7.41633527838858e-310	Never	ATP5PO
3.34e-307	1.14124	0.997	0.988	8.65e-303	Never	RPL32
1.78e-302	1.39182	0.99	0.939	4.6e-298	Never	RPL18A
5.38e-294	1.34348	0.771	0.008	1.39e-289	Never	ATP5MC3
7.15e-290	1.35202	0.768	0.01	1.85e-285	Never	ATP5F1A
1.29e-287	1.30974	0.997	0.99	3.35e-283	Never	RPS19
1.31e-284	1.11525	0.998	0.971	3.4e-280	Never	RPS15
2.94e-277	1.21446	0.751	0.008	7.63e-273	Never	ELOB
4.89e-277	1.40354	0.743	0.004	1.27e-272	Never	ATP5F1B
1.1e-272	1.13967	0.999	0.998	2.86e-268	Never	MT-CO2
1.03e-270	1.17611	0.738	0.006	2.67e-266	Never	ATP5F1D
1.42e-268	1.176	0.735	0.006	3.68e-264	Never	ATP5PF
4.24e-267	1.40231	0.929	0.369	1.1e-262	Never	H3F3A
1.24e-257	1.19418	0.997	0.994	3.21e-253	Never	RPL3
1.7e-256	1.05031	0.996	0.983	4.42e-252	Never	RPL21
8.8e-248	1.23763	0.713	0.01	2.28e-243	Never	NOP53
5.22e-247	1.12015	0.701	0.004	1.35e-242	Never	ATP5MPL
3.53e-240	1.04438	0.995	0.981	9.14e-236	Never	RPL28
8.37e-239	1.22251	0.699	0.01	2.17e-234	Never	ATP5ME
6.99e-236	1.07633	0.684	0.004	1.81e-231	Never	ATP5MF
1.35e-232	1.10552	0.697	0.013	3.49e-228	Never	ATP5IF1
8.65e-232	0.958545	0.995	0.964	2.24e-227	Never	RPL36
3.35e-230	1.02477	0.995	0.994	8.68e-226	Never	RPL12
4.96e-230	1.084	0.685	0.01	1.29e-225	Never	ATP5MD
3.12e-225	1.03305	0.996	0.988	8.09e-221	Never	RPL8
7.3e-224	0.897056	0.995	0.962	1.89e-219	Never	RPL35
1.33e-223	1.5876	0.837	0.209	3.44e-219	Never	MTRNR2L8
1.19e-220	0.921849	0.995	0.985	3.08e-216	Never	RPS3A
1.25e-219	1.01295	0.665	0.008	3.25e-215	Never	SEM1
2.33e-214	1.08628	0.973	0.852	6.05e-210	Never	BTF3
6.16e-210	0.941383	0.99	0.967	1.6e-205	Never	RPS5
1.84e-209	0.969465	0.635	0.002	4.78e-205	Never	ATP5PB
1.9e-197	1.79341	0.991	0.937	4.92e-193	Never	B2M
5.63e-196	0.960054	0.614	0.004	1.46e-191	Never	ATP5F1C
3.12e-195	0.942552	0.618	0.006	8.1e-191	Never	ATP5MC1
7.29e-193	0.871208	1	1	1.89e-188	Never	RPLP1
1.66e-181	0.857308	0.992	0.983	4.3e-177	Never	RPS13
5.54e-181	0.857669	0.585	0.004	1.44e-176	Never	ATP5PD
2.16e-174	0.721648	0.998	0.99	5.6e-170	Never	RPL11
1.62e-172	0.839516	0.992	0.971	4.19e-168	Never	RPS7
6.49e-169	0.988118	0.961	0.737	1.68e-164	Never	EEF1D
1.9e-165	1.01608	0.977	0.825	4.91e-161	Never	SERF2
2.19e-165	0.969703	0.597	0.027	5.67e-161	Never	MTRNR2L10
4.47e-159	0.910806	0.957	0.726	1.16e-154	Never	PFDN5
3.05e-155	0.656699	0.997	0.994	7.9e-151	Never	RPS24
1.69e-154	0.817719	0.995	0.975	4.39e-150	Never	RPL10A
1.35e-152	1.24568	0.904	0.612	3.49e-148	Never	SLC25A5
3.94e-152	0.690213	0.997	0.992	1.02e-147	Never	RPS28
1.57e-151	0.967781	0.974	0.902	4.08e-147	Never	GAPDH
4.65e-149	1.15559	0.993	0.988	1.21e-144	Never	RPS2
4.78e-148	0.737438	0.995	0.988	1.24e-143	Never	RPS3
3.85e-144	0.757886	0.993	0.981	9.97e-140	Never	RPS23
3.44e-143	0.960521	0.951	0.733	8.91e-139	Never	SLC25A6
3.09e-142	0.877639	0.997	0.988	8.01e-138	Never	FTH1
4.88e-141	0.974315	0.929	0.63	1.26e-136	Never	COX6A1
2.62e-138	0.695022	0.995	0.983	6.8e-134	Never	RPL31
3.78e-137	1.10733	0.963	0.814	9.81e-133	Never	S100A11
2.03e-135	0.632054	0.996	0.994	5.27e-131	Never	RPL19
1.51e-132	0.692504	0.995	0.977	3.93e-128	Never	RPS15A
2.74e-126	0.760261	0.984	0.862	7.1e-122	Never	RACK1
4.91e-126	0.7894	0.952	0.708	1.27e-121	Never	HINT1
7.75e-126	0.690855	0.984	0.86	2.01e-121	Never	RPL22
2.39e-124	0.616938	0.436	0	6.2e-120	Never	RTRAF
5.37e-122	0.61494	0.994	0.977	1.39e-117	Never	RPL6
3.05e-121	0.582405	0.996	0.992	7.91e-117	Never	RPL35A
4.51e-119	0.591578	0.422	0	1.17e-114	Never	SMIM26
6.74e-119	0.865799	0.905	0.618	1.75e-114	Never	PRDX5
1.78e-118	0.654984	0.998	0.99	4.61e-114	Never	RPS27A
5.5e-118	0.613171	0.436	0.004	1.43e-113	Never	TRIR
6.66e-118	0.638009	0.987	0.916	1.73e-113	Never	FAU
1.93e-116	0.811109	0.894	0.545	5e-112	Never	TMA7
1.54e-112	0.63821	0.508	0.044	3.99e-108	Never	ARL6IP4
9.06e-112	0.707216	0.992	0.958	2.35e-107	Never	RPL18
6.47e-111	0.795095	0.893	0.576	1.68e-106	Never	UQCRH
1.21e-105	1.64077	0.896	0.706	3.13e-101	Never	MT1X
2.22e-103	0.645539	0.991	0.96	5.76e-99	Never	RPL7A
1.13e-102	0.535383	0.994	0.973	2.93e-98	Never	RPL30
2.75e-97	0.72989	0.937	0.724	7.12e-93	Never	NDUFA4
3.53e-96	0.803637	0.737	0.328	9.16e-92	Never	CLIC1
1.16e-94	0.81419	0.846	0.528	3.01e-90	Never	TPI1
4.75e-91	0.504939	0.352	0.002	1.23e-86	Never	SPINT1-AS1
1.53e-90	0.630171	0.567	0.129	3.96e-86	Never	NDUFV2
1.77e-90	0.757999	0.883	0.616	4.59e-86	Never	COX7A2
1.36e-88	0.716867	0.733	0.332	3.53e-84	Never	PRDX2
1.22e-87	0.711041	0.863	0.566	3.16e-83	Never	COMMD6
3.28e-82	0.63905	0.947	0.802	8.51e-78	Never	UQCRB
3.14e-81	0.66708	0.907	0.674	8.15e-77	Never	COX5B
8.24e-81	0.716571	0.845	0.557	2.14e-76	Never	PFN1
1.61e-80	0.650368	0.863	0.593	4.18e-76	Never	EIF3K
2.36e-80	0.724008	0.629	0.226	6.13e-76	Never	RPL17
1.61e-75	0.950408	0.908	0.856	4.17e-71	Never	CD9
2.63e-75	0.685309	0.811	0.507	6.82e-71	Never	TSPO
2.1e-74	0.641881	0.903	0.683	5.46e-70	Never	COX6C
2.66e-74	0.66131	0.67	0.29	6.9e-70	Never	EIF3L
1.34e-73	0.650797	0.939	0.825	3.46e-69	Never	COX4I1
4.95e-73	0.548082	0.968	0.86	1.28e-68	Never	COX7C
7.6e-73	0.637338	0.571	0.186	1.97e-68	Never	CYBA
4.13e-72	0.714094	0.536	0.148	1.07e-67	Never	IGFBP2
2.65e-71	0.541692	0.474	0.098	6.86e-67	Never	EIF4A1
3.7e-70	0.594905	0.874	0.614	9.59e-66	Never	RPL36AL
1.47e-68	1.16188	0.863	0.683	3.8e-64	Never	S100A2
1.54e-67	0.78485	0.759	0.491	4e-63	Never	EPHX1
1.9e-67	0.607359	0.844	0.566	4.94e-63	Never	COX6B1
2.51e-67	0.892562	0.991	0.952	6.5e-63	Never	KRT19
5.01e-67	0.759352	0.963	0.912	1.3e-62	Never	H3F3B
5.37e-66	0.716238	0.779	0.512	1.39e-61	Never	PKM
9.37e-65	0.509929	0.981	0.914	2.43e-60	Never	NACA
6.19e-64	0.544131	0.596	0.228	1.6e-59	Never	ERH
2.17e-63	0.686956	0.784	0.509	5.64e-59	Never	TMEM59
6.07e-63	0.599316	0.798	0.501	1.57e-58	Never	COX7B
3.37e-62	0.8564	0.903	0.76	8.75e-58	Never	GLUL
7.83e-61	0.573949	0.813	0.516	2.03e-56	Never	NDUFA1
1.07e-60	0.731267	0.643	0.305	2.79e-56	Never	DDIT4
1.58e-59	0.565462	0.814	0.532	4.1e-55	Never	OST4
1.89e-59	1.21729	0.93	0.846	4.91e-55	Never	TXN
2.24e-59	0.71833	0.979	0.969	5.8e-55	Never	GSTP1
8.4e-59	0.885213	0.723	0.424	2.18e-54	Never	CSTA
1.05e-58	0.594108	0.887	0.749	2.71e-54	Never	LDHB
3.89e-58	0.514695	0.292	0.019	1.01e-53	Never	XIST
7.4e-58	0.536643	0.606	0.261	1.92e-53	Never	CYC1
6.13e-57	3.39322	0.723	0.415	1.59e-52	Never	SCGB3A1
4.59e-56	0.532801	0.62	0.284	1.19e-51	Never	MDH2
1.55e-55	1.13437	0.995	0.979	4.02e-51	Never	SLPI
6.91e-55	0.530409	0.92	0.798	1.79e-50	Never	PPDPF
1.96e-53	0.658479	0.89	0.664	5.09e-49	Never	RPS26
2.17e-53	0.512282	0.65	0.324	5.62e-49	Never	VDAC2
5.14e-53	0.539487	0.768	0.497	1.33e-48	Never	HIGD2A
6.71e-53	0.501272	0.708	0.386	1.74e-48	Never	NDUFB11
1.29e-52	0.621971	0.886	0.739	3.35e-48	Never	HMGN3
5.06e-52	0.535211	0.804	0.555	1.31e-47	Never	EIF3E
1.03e-51	0.648828	0.998	1	2.68e-47	Never	MALAT1
4.96e-50	0.506671	0.794	0.547	1.29e-45	Never	CHCHD2
8.55e-49	0.734371	0.812	0.608	2.22e-44	Never	ADIRF
2.09e-47	0.728091	0.962	0.85	5.43e-43	Never	HSPB1
5.15e-47	0.514786	0.734	0.474	1.34e-42	Never	NDUFB2
1.21e-46	0.506397	0.731	0.474	3.13e-42	Never	COX5A
4.14e-46	0.608645	0.749	0.512	1.07e-41	Never	S100A14
7.49e-46	0.566442	0.997	0.992	1.94e-41	Never	S100A6
3.32e-45	0.609164	0.69	0.411	8.62e-41	Never	MDK
5.56e-45	0.502477	0.996	0.994	1.44e-40	Never	EEF1A1
9.79e-45	0.784746	0.846	0.702	2.54e-40	Never	HLA-B
1.96e-42	0.636081	0.516	0.226	5.07e-38	Never	GSN
1.04e-40	0.771943	0.317	0.075	2.7e-36	Never	IFI27
2.77e-40	0.50649	0.871	0.735	7.19e-36	Never	CD63
4.15e-39	0.55548	0.884	0.804	1.08e-34	Never	PRDX1
9.36e-39	0.664112	0.834	0.706	2.43e-34	Never	HLA-A
1.26e-38	0.938587	0.375	0.132	3.25e-34	Never	LY6D
1.07e-35	0.563307	0.686	0.455	2.77e-31	Never	SERPINF1
4.97e-33	0.529299	0.942	0.875	1.29e-28	Never	TACSTD2
2.67e-32	0.591337	0.767	0.601	6.92e-28	Never	HLA-C
3.38e-27	0.590717	0.733	0.595	8.76e-23	Never	CYP4B1
1.4e-23	0.56886	0.7	0.541	3.64e-19	Never	ADH1C
2.7e-22	0.754476	0.361	0.309	7e-18	Never	MTRNR2L1
2.01e-20	0.556335	0.791	0.693	5.22e-16	Never	ANXA1
1.02e-15	0.6186	0.525	0.432	2.64e-11	Never	SERPINB4
2.1e-15	0.710255	0.445	0.33	5.44e-11	Never	KRT15
2.83e-15	0.667997	0.37	0.215	7.33e-11	Never	LCN2
2.53e-12	0.548546	0.39	0.273	6.55e-08	Never	MSMB
