# Supplementary material for: Cancer-prone Phenotypes and Gene Expression Heterogeneity at Single-cell Resolution in Cigarette-smoking Lungs
Source: Cancer Res Commun. 2023 Nov 10;3(11):2280–91. doi: 10.1158/2767-9764.CRC-23-0195 (PMC10637260; doi:10.1158/2767-9764.CRC-23-0195)
Supplement: Supplementary Table S4 — Signature genes of smoking basal-d clusters from DEGs analysis. [file crc-23-0195-s16.xlsx]

## Sheet: TableS5
Supplementary TableS4. Signature genes of smoking basal-d clusters from DEGs analysis.
FOS
JUN
MATR3
EGR1
TXNIP
NCL
RPS17
DDX17
NR4A1
HNRNPU
ATF3
IER2
IQGAP1
ZC3H11A
EZR
HNRNPA2B1
ALCAM
BTG2
CLDN1
SRRM2
PPP1R15A
FOSB
PABPC1
EHF
ALDOA
LUC7L3
PRRC2C
RAD50
DUSP6
ITGA2
IER3
RBM25
APLP2
PTTG1IP
CANX
ARGLU1
SYNE2
GOLGB1
VMP1
TPT1
PNN
PHF3
DSP
CAST
HNRNPD
FUS
ILF3
CALM1
YWHAZ
TPM4
CLINT1
ACIN1
CHST9
ZFP36L1
TPM3
IL33
RBM39
ZFP36
LRRFIP1
HNRNPDL
AKAP9
DST
HSP90B1
F3
SLC34A2
NEAT1
NCOA7
CXCL1
