# Supplementary material for: Cancer-prone Phenotypes and Gene Expression Heterogeneity at Single-cell Resolution in Cigarette-smoking Lungs
Source: Cancer Res Commun. 2023 Nov 10;3(11):2280–91. doi: 10.1158/2767-9764.CRC-23-0195 (PMC10637260; doi:10.1158/2767-9764.CRC-23-0195)
Supplement: Supplementary Table S5 — IPA canonical pathways in smoker basal-d cluster. [file crc-23-0195-s17.xlsx]

## Sheet: TableS4
Supplementary TableS5. IPA canonical pathways in smoker basal-d cluster.
Ingenuity Canonical Pathways	-log(p-value)	Ratio	z-score	Molecules
EIF2 Signaling	66.2	0.263	5.396	ATF3,EIF3E,EIF3K,EIF3L,EIF4A1,FAU,PABPC1,PPP1R15A,RPL10,RPL10A,RPL11,RPL12,RPL15,RPL17,RPL18,RPL18A,RPL19,RPL21,RPL22,RPL23A,RPL26,RPL28,RPL29,RPL3,RPL30,RPL31,RPL32,RPL34,RPL35,RPL35A,RPL36,RPL36AL,RPL39,RPL41,RPL6,RPL7,RPL7A,RPL8,RPLP1,RPS13,RPS14,RPS15,RPS15A,RPS17,RPS18,RPS19,RPS2,RPS23,RPS24,RPS26,RPS27,RPS27A,RPS28,RPS3,RPS3A,RPS4X,RPS5,RPS7,RPS9
Oxidative Phosphorylation	43.7	0.324	6	ATP5F1A,ATP5F1B,ATP5F1C,ATP5F1D,ATP5F1E,ATP5MC1,ATP5MC2,ATP5MC3,ATP5ME,ATP5MF,ATP5MG,ATP5PB,ATP5PD,ATP5PF,ATP5PO,COX4I1,COX5A,COX5B,COX6A1,COX6B1,COX6C,COX7A2,COX7B,COX7C,CYC1,MT-ATP6,MT-CO2,MT-ND4L,MT-ND5,NDUFA1,NDUFA4,NDUFB11,NDUFB2,NDUFV2,UQCRB,UQCRH
Mitochondrial Dysfunction	40.6	0.228	#NUM!	ATP5F1A,ATP5F1B,ATP5F1C,ATP5F1D,ATP5F1E,ATP5MC1,ATP5MC2,ATP5MC3,ATP5ME,ATP5MF,ATP5MG,ATP5PB,ATP5PD,ATP5PF,ATP5PO,COX4I1,COX5A,COX5B,COX6A1,COX6B1,COX6C,COX7A2,COX7B,COX7C,CYC1,MT-ATP6,MT-CO2,MT-ND4L,MT-ND5,MT-ND6,NDUFA1,NDUFA4,NDUFB11,NDUFB2,NDUFV2,PRDX5,UQCRB,UQCRH,VDAC2
Regulation of eIF4 and p70S6K Signaling	23	0.151	#NUM!	EIF3E,EIF3K,EIF3L,EIF4A1,FAU,ITGA2,PABPC1,RPS13,RPS14,RPS15,RPS15A,RPS17,RPS18,RPS19,RPS2,RPS23,RPS24,RPS26,RPS27,RPS27A,RPS28,RPS3,RPS3A,RPS4X,RPS5,RPS7,RPS9
mTOR Signaling	19.8	0.123	#NUM!	DDIT4,EIF3E,EIF3K,EIF3L,EIF4A1,FAU,RPS13,RPS14,RPS15,RPS15A,RPS17,RPS18,RPS19,RPS2,RPS23,RPS24,RPS26,RPS27,RPS27A,RPS28,RPS3,RPS3A,RPS4X,RPS5,RPS7,RPS9
Coronavirus Pathogenesis Pathway	17.9	0.118	-4.082	EEF1A1,FAU,FOS,JUN,RPS13,RPS14,RPS15,RPS15A,RPS17,RPS18,RPS19,RPS2,RPS23,RPS24,RPS26,RPS27,RPS27A,RPS28,RPS3,RPS3A,RPS4X,RPS5,RPS7,RPS9
Sirtuin Signaling Pathway	16.3	0.089	-2.496	ATP5F1A,ATP5F1B,ATP5F1C,ATP5F1D,ATP5F1E,ATP5MC1,ATP5PB,ATP5PF,CYC1,DUSP6,H3-3A/H3-3B,JUN,LDHB,MT-ATP6,MT-ND4L,MT-ND5,MT-ND6,NDUFA1,NDUFA4,NDUFB11,NDUFB2,NDUFV2,SLC25A5,SLC25A6,TSPO,VDAC2
Glucocorticoid Receptor Signaling	10.8	0.0482	#NUM!	ANXA1,ATP5F1A,ATP5F1B,ATP5F1C,ATP5F1D,ATP5F1E,ATP5MC1,ATP5PB,B2M,CYC1,FOS,H3-3A/H3-3B,HLA-A,HLA-B,HLA-C,HSP90B1,JUN,KRT15,KRT19,MT-ATP6,MT-ND4L,MT-ND5,MT-ND6,NDUFA4,NDUFB11,NDUFB2,NDUFV2,SLPI
Estrogen Receptor Signaling	8.72	0.0513	3.464	ATP5F1A,ATP5F1B,ATP5F1C,ATP5F1D,ATP5F1E,ATP5MC1,ATP5PB,CYC1,FOS,HNRNPD,HSP90B1,JUN,MDK,MT-ATP6,MT-ND4L,MT-ND5,MT-ND6,NDUFA4,NDUFB11,NDUFB2,NDUFV2
HER-2 Signaling in Breast Cancer	5.34	0.0529	-2.309	COX4I1,COX5A,COX5B,COX6A1,COX6B1,COX6C,COX7A2,COX7B,COX7C,FOS,JUN,MT-CO2
Antigen Presentation Pathway	4.32	0.128	#NUM!	B2M,CANX,HLA-A,HLA-B,HLA-C
Glycolysis I	3.79	0.148	2	ALDOA,GAPDH,PKM,TPI1
Phagosome Maturation	3.6	0.0503	#NUM!	B2M,CANX,HLA-A,HLA-B,HLA-C,PRDX1,PRDX2,PRDX5
Huntington's Disease Signaling	3.12	0.0353	#NUM!	ATP5F1A,ATP5F1B,ATP5F1C,ATP5F1D,ATP5F1E,ATP5MC1,ATP5PB,ATP5PF,JUN,RPS27A
Caveolar-mediated Endocytosis Signaling	2.97	0.0667	#NUM!	B2M,HLA-A,HLA-B,HLA-C,ITGA2
IL-17A Signaling in Gastric Cells	2.63	0.115	#NUM!	CXCL1,FOS,JUN
Gluconeogenesis I	2.58	0.111	#NUM!	ALDOA,GAPDH,MDH2
CSDE1 Signaling Pathway	2.58	0.0714	2	FOS,FUS,HNRNPD,PABPC1
NRF2-mediated Oxidative Stress Response	2.48	0.0338	1.633	EPHX1,FOS,FTH1,GSTP1,HSP90B1,JUN,PRDX1,TXN
Virus Entry via Endocytic Pathways	2.35	0.0481	#NUM!	B2M,HLA-A,HLA-B,HLA-C,ITGA2
Sucrose Degradation V (Mammalian)	2.26	0.182	#NUM!	ALDOA,TPI1
Aryl Hydrocarbon Receptor Signaling	2.21	0.0377	1	FOS,GSTP1,HSP90B1,HSPB1,JUN,NCOA7
IL-17A Signaling in Fibroblasts	2.15	0.0789	#NUM!	FOS,JUN,LCN2
Protein Ubiquitination Pathway	2.1	0.0291	#NUM!	B2M,ELOB,HLA-A,HLA-B,HLA-C,HSP90B1,HSPB1,RPS27A
Toll-like Receptor Signaling	2.06	0.0513	#NUM!	FOS,IL33,JUN,RPS27A
Renal Cell Carcinoma Signaling	2.02	0.05	#NUM!	ELOB,FOS,JUN,RPS27A
Telomere Extension by Telomerase	1.99	0.133	#NUM!	HNRNPA2B1,RAD50
Glutamine Biosynthesis I	1.99	1	#NUM!	GLUL
iNOS Signaling	1.9	0.0638	#NUM!	CALM1 (includes others),FOS,JUN
IL-17 Signaling	1.88	0.0321	2.449	CXCL1,FOS,HSP90B1,IL33,JUN,LCN2
Role of PKR in Interferon Induction and Antiviral Response	1.87	0.0368	1	ATF3,CYC1,FOS,HSP90B1,JUN
RANK Signaling in Osteoclasts	1.83	0.044	2	CALM1 (includes others),FOS,GSN,JUN
UVB-Induced MAPK Signaling	1.78	0.0577	#NUM!	FOS,H3-3A/H3-3B,JUN
CD27 Signaling in Lymphocytes	1.68	0.0526	#NUM!	CYC1,FOS,JUN
IGF-1 Signaling	1.64	0.0385	#NUM!	FOS,IGFBP2,JUN,YWHAZ
Differential Regulation of Cytokine Production in Intestinal Epithelial Cells by IL-17A and IL-17F	1.63	0.087	#NUM!	CXCL1,LCN2
Necroptosis Signaling Pathway	1.63	0.0318	2.236	GLUL,SLC25A5,SLC25A6,TSPO,VDAC2
PD-1, PD-L1 cancer immunotherapy pathway	1.62	0.0377	-2	B2M,HLA-A,HLA-B,HLA-C
ERK/MAPK Signaling	1.6	0.0278	1.342	DUSP6,FOS,H3-3A/H3-3B,HSPB1,ITGA2,YWHAZ
PPAR Signaling	1.6	0.0374	-2	FOS,HSP90B1,IL33,JUN
Induction of Apoptosis by HIV1	1.53	0.0462	#NUM!	CYC1,SLC25A5,SLC25A6
NADH Repair	1.51	0.333	#NUM!	GAPDH
Tumor Microenvironment Pathway	1.42	0.0279	-0.447	FOS,HLA-A,HLA-B,HLA-C,JUN
IL-10 Signaling	1.42	0.0417	#NUM!	FOS,IL33,JUN
TNFR2 Signaling	1.37	0.0625	#NUM!	FOS,JUN
IL-6 Signaling	1.36	0.0312	2	FOS,HSPB1,IL33,JUN
Neuroinflammation Signaling Pathway	1.33	0.0221	2.449	B2M,FOS,GLUL,HLA-A,HLA-B,HLA-C,JUN
Chemokine Signaling	1.3	0.0375	#NUM!	CALM1 (includes others),FOS,JUN
Th2 Pathway	1.27	0.0292	#NUM!	HLA-A,HLA-B,IL33,JUN
Pyruvate Fermentation to Lactate	1.22	0.167	#NUM!	LDHB
PI3K Signaling in B Lymphocytes	1.21	0.028	2	ATF3,CALM1 (includes others),FOS,JUN
Regulation of Cellular Mechanics by Calpain Protease	1.19	0.0337	#NUM!	CAST,EZR,ITGA2
HIF1α Signaling	1.19	0.024	0.447	ELOB,JUN,LDHB,PKM,RACK1
Unfolded protein response	1.18	0.0333	#NUM!	CANX,HSP90B1,PPP1R15A
Crosstalk between Dendritic Cells and Natural Killer Cells	1.17	0.033	#NUM!	HLA-A,HLA-B,HLA-C
April Mediated Signaling	1.16	0.0476	#NUM!	FOS,JUN
Thioredoxin Pathway	1.15	0.143	#NUM!	TXN
Aspartate Degradation II	1.15	0.143	#NUM!	MDH2
Agranulocyte Adhesion and Diapedesis	1.15	0.0234	#NUM!	CLDN1,CXCL1,EZR,IL33,ITGA2
Corticotropin Releasing Hormone Signaling	1.15	0.0265	#NUM!	CALM1 (includes others),FOS,JUN,NR4A1
B Cell Activating Factor Signaling	1.14	0.0465	#NUM!	FOS,JUN
MIF Regulation of Innate Immunity	1.12	0.0455	#NUM!	FOS,JUN
B Cell Development	1.12	0.0455	#NUM!	HLA-A,HLA-B
Death Receptor Signaling	1.11	0.0312	#NUM!	ACIN1,CYC1,HSPB1
Role of Osteoblasts, Osteoclasts and Chondrocytes in Rheumatoid Arthritis	1.08	0.0223	#NUM!	CALM1 (includes others),FOS,GSN,IL33,JUN
UVC-Induced MAPK Signaling	1.01	0.0392	#NUM!	FOS,JUN
TNFR1 Signaling	1	0.0385	#NUM!	FOS,JUN
Germ Cell-Sertoli Cell Junction Signaling	0.996	0.0234	#NUM!	CLINT1,GSN,IQGAP1,ITGA2
Th1 and Th2 Activation Pathway	0.987	0.0233	#NUM!	HLA-A,HLA-B,IL33,JUN
Actin Cytoskeleton Signaling	0.959	0.0204	0.447	EZR,GSN,IQGAP1,ITGA2,PFN1
Lymphotoxin β Receptor Signaling	0.959	0.0364	#NUM!	CXCL1,CYC1
EGF Signaling	0.959	0.0364	#NUM!	FOS,JUN
CDK5 Signaling	0.943	0.0263	#NUM!	EGR1,FOSB,ITGA2
Regulation of Actin-based Motility by Rho	0.928	0.0259	#NUM!	GSN,ITGA2,PFN1
Role of Tissue Factor in Cancer	0.928	0.0259	#NUM!	CXCL1,EGR1,F3
Polyamine Regulation in Colon Cancer	0.921	0.0345	#NUM!	FOS,JUN
Airway Pathology in Chronic Obstructive Pulmonary Disease	0.91	0.0254	#NUM!	CXCL1,IL33,LCN2
Acute Phase Response Signaling	0.903	0.0216	#NUM!	FOS,IL33,JUN,SERPINF1
Cholecystokinin/Gastrin-mediated Signaling	0.903	0.0252	#NUM!	FOS,IL33,JUN
Neuroprotective Role of THOP1 in Alzheimer's Disease	0.896	0.025	#NUM!	HLA-A,HLA-B,HLA-C
PCP (Planar Cell Polarity) Pathway	0.896	0.0333	#NUM!	JUN,PFN1
p38 MAPK Signaling	0.896	0.025	#NUM!	H3-3A/H3-3B,HSPB1,IL33
IL-2 Signaling	0.883	0.0328	#NUM!	FOS,JUN
Granulocyte Adhesion and Diapedesis	0.879	0.0212	#NUM!	CLDN1,CXCL1,EZR,IL33
DNA Double-Strand Break Repair by Homologous Recombination	0.87	0.0714	#NUM!	RAD50
DNA Double-Strand Break Repair by Non-Homologous End Joining	0.87	0.0714	#NUM!	RAD50
Role of IL-17A in Psoriasis	0.87	0.0714	#NUM!	CXCL1
Thrombopoietin Signaling	0.86	0.0317	#NUM!	FOS,JUN
GNRH Signaling	0.86	0.0208	#NUM!	CALM1 (includes others),EGR1,FOS,JUN
Leukocyte Extravasation Signaling	0.857	0.0207	#NUM!	CLDN1,CYBA,EZR,ITGA2
14-3-3-mediated Signaling	0.842	0.0236	#NUM!	FOS,JUN,YWHAZ
Signaling by Rho Family GTPases	0.839	0.0187	2.236	EZR,FOS,IQGAP1,ITGA2,JUN
Glutamate Receptor Signaling	0.83	0.0303	#NUM!	CALM1 (includes others),GLUL
Natural Killer Cell Signaling	0.821	0.0201	-2	B2M,HLA-A,HLA-B,HLA-C
CD40 Signaling	0.818	0.0299	#NUM!	FOS,JUN
ILK Signaling	0.815	0.02	#NUM!	DSP,FOS,JUN,NACA
Extrinsic Prothrombin Activation Pathway	0.815	0.0625	#NUM!	F3
HGF Signaling	0.807	0.0227	#NUM!	FOS,ITGA2,JUN
Ferroptosis Signaling Pathway	0.807	0.0227	#NUM!	FTH1,HSPB1,VDAC2
RAR Activation	0.796	0.0196	#NUM!	ADH1C,FOS,JUN,RPL7A
Sertoli Cell-Sertoli Cell Junction Signaling	0.785	0.0194	#NUM!	CLDN1,CLINT1,ITGA2,JUN
Differential Regulation of Cytokine Production in Macrophages and T Helper Cells by IL-17A and IL-17F	0.77	0.0556	#NUM!	CXCL1
RAC Signaling	0.767	0.0217	#NUM!	IQGAP1,ITGA2,JUN
IL-8 Signaling	0.764	0.019	2	CXCL1,FOS,IQGAP1,JUN
MSP-RON Signaling In Cancer Cells Pathway	0.754	0.0214	#NUM!	FOS,JUN,YWHAZ
ERK5 Signaling	0.752	0.027	#NUM!	FOS,YWHAZ
Apelin Endothelial Signaling Pathway	0.747	0.0213	#NUM!	CALM1 (includes others),FOS,JUN
GDNF Family Ligand-Receptor Interactions	0.733	0.0263	#NUM!	FOS,JUN
Hypoxia Signaling in the Cardiovascular System	0.733	0.0263	#NUM!	HSP90B1,JUN
T Cell Receptor Signaling	0.733	0.0147	2.121	B2M,CALM1 (includes others),DUSP6,FOS,HLA-A,HLA-B,HLA-C,ITGA2,JUN
Neurotrophin/TRK Signaling	0.717	0.0256	#NUM!	FOS,JUN
Senescence Pathway	0.71	0.0168	0.447	ATF3,CALM1 (includes others),JUN,RAD50,ZFP36L1
IL-3 Signaling	0.708	0.0253	#NUM!	FOS,JUN
Thyroid Cancer Signaling	0.708	0.0253	#NUM!	FOS,JUN
Endoplasmic Reticulum Stress Pathway	0.708	0.0476	#NUM!	HSP90B1
Estrogen-Dependent Breast Cancer Signaling	0.693	0.0247	#NUM!	FOS,JUN
JAK/STAT Signaling	0.684	0.0244	#NUM!	FOS,JUN
Vitamin-C Transport	0.674	0.0435	#NUM!	TXN
LPS-stimulated MAPK Signaling	0.66	0.0235	#NUM!	FOS,JUN
TCA Cycle II (Eukaryotic)	0.658	0.0417	#NUM!	MDH2
Prolactin Signaling	0.654	0.0233	#NUM!	FOS,JUN
PDGF Signaling	0.654	0.0233	#NUM!	FOS,JUN
Xenobiotic Metabolism AHR Signaling Pathway	0.646	0.023	#NUM!	GSTP1,HSP90B1
Bupropion Degradation	0.642	0.04	#NUM!	CYP4B1
Inhibition of ARE-Mediated mRNA Degradation Pathway	0.635	0.0186	#NUM!	YWHAZ,ZFP36,ZFP36L1
Ceramide Signaling	0.623	0.0222	#NUM!	FOS,JUN
CDC42 Signaling	0.613	0.0139	2	B2M,FOS,HLA-A,HLA-B,HLA-C,IQGAP1,ITGA2,JUN
HMGB1 Signaling	0.606	0.018	#NUM!	FOS,IL33,JUN
IL-4 Signaling	0.604	0.0215	#NUM!	HLA-A,HLA-B
Glutathione Redox Reactions I	0.599	0.0357	#NUM!	GSTP1
CXCR4 Signaling	0.597	0.0178	#NUM!	EGR1,FOS,JUN
Androgen Signaling	0.597	0.0178	#NUM!	CALM1 (includes others),H3-3A/H3-3B,JUN
ERBB Signaling	0.597	0.0213	#NUM!	FOS,JUN
IL-1 Signaling	0.585	0.0208	#NUM!	FOS,JUN
TGF-β Signaling	0.585	0.0208	#NUM!	FOS,JUN
UVA-Induced MAPK Signaling	0.572	0.0204	#NUM!	FOS,JUN
Hepatic Fibrosis Signaling Pathway	0.569	0.0142	2.449	CALM1 (includes others),FOS,FTH1,IL33,ITGA2,JUN
ATM Signaling	0.565	0.0202	#NUM!	JUN,RAD50
Erythropoietin Signaling Pathway	0.559	0.0169	#NUM!	FOS,IL33,JUN
Tight Junction Signaling	0.556	0.0169	#NUM!	CLDN1,FOS,JUN
Sumoylation Pathway	0.542	0.0194	#NUM!	FOS,JUN
Airway Inflammation in Asthma	0.538	0.0303	#NUM!	IL33
Apoptosis Signaling	0.536	0.0192	#NUM!	ACIN1,CYC1
4-1BB Signaling in T Lymphocytes	0.527	0.0294	#NUM!	JUN
Inhibition of Angiogenesis by TSP1	0.527	0.0294	#NUM!	JUN
Ethanol Degradation II	0.527	0.0294	#NUM!	ADH1C
Coagulation System	0.517	0.0286	#NUM!	F3
Xenobiotic Metabolism CAR Signaling Pathway	0.506	0.0158	#NUM!	GSTP1,HSP90B1,RACK1
Production of Nitric Oxide and Reactive Oxygen Species in Macrophages	0.502	0.0157	#NUM!	CYBA,FOS,JUN
Regulation Of The Epithelial Mesenchymal Transition By Growth Factors Pathway	0.498	0.0156	#NUM!	EGR1,FOS,JUN
Cell Cycle Regulation by BTG Family Proteins	0.496	0.027	#NUM!	BTG2
Glutathione-mediated Detoxification	0.496	0.027	#NUM!	GSTP1
Noradrenaline and Adrenaline Degradation	0.496	0.027	#NUM!	ADH1C
Docosahexaenoic Acid (DHA) Signaling	0.487	0.0263	#NUM!	SERPINF1
Prostate Cancer Signaling	0.483	0.0175	#NUM!	GSTP1,HSP90B1
IL-13 Signaling Pathway	0.472	0.0172	#NUM!	IL33,JUN
PI3K/AKT Signaling	0.471	0.0151	#NUM!	HSP90B1,ITGA2,YWHAZ
Adrenomedullin signaling pathway	0.471	0.0151	#NUM!	CALM1 (includes others),FOS,IL33
Neuregulin Signaling	0.469	0.0171	#NUM!	HSP90B1,ITGA2
DNA Methylation and Transcriptional Repression Signaling	0.461	0.0244	#NUM!	H3-3A/H3-3B
MSP-RON Signaling In Macrophages Pathway	0.458	0.0168	#NUM!	FOS,JUN
Nitric Oxide Signaling in the Cardiovascular System	0.455	0.0167	#NUM!	CALM1 (includes others),HSP90B1
Retinoate Biosynthesis I	0.452	0.0238	#NUM!	ADH1C
Acetone Degradation I (to Methylglyoxal)	0.452	0.0238	#NUM!	CYP4B1
Renin-Angiotensin Signaling	0.445	0.0164	#NUM!	FOS,JUN
Th1 Pathway	0.445	0.0164	#NUM!	HLA-A,HLA-B
LXR/RXR Activation	0.44	0.0163	#NUM!	IL33,SERPINF1
RHOA Signaling	0.437	0.0161	#NUM!	EZR,PFN1
Estrogen Biosynthesis	0.428	0.0222	#NUM!	CYP4B1
FXR/RXR Activation	0.427	0.0159	#NUM!	IL33,SERPINF1
Integrin Signaling	0.424	0.0141	#NUM!	GSN,ITGA2,PFN1
Autophagy	0.418	0.014	#NUM!	CALM1 (includes others),FOS,JUN
Role of IL-17F in Allergic Inflammatory Airway Diseases	0.413	0.0213	#NUM!	CXCL1
nNOS Signaling in Neurons	0.413	0.0213	#NUM!	CALM1 (includes others)
Calcium Signaling	0.408	0.0138	#NUM!	CALM1 (includes others),TPM3,TPM4
Atherosclerosis Signaling	0.407	0.0153	#NUM!	F3,IL33
nNOS Signaling in Skeletal Muscle Cells	0.407	0.0208	#NUM!	CALM1 (includes others)
P2Y Purigenic Receptor Signaling Pathway	0.399	0.015	#NUM!	FOS,JUN
Chondroitin Sulfate Biosynthesis (Late Stages)	0.393	0.02	#NUM!	CHST9
Cell Cycle: G2/M DNA Damage Checkpoint Regulation	0.393	0.02	#NUM!	YWHAZ
FAT10 Cancer Signaling Pathway	0.393	0.02	#NUM!	EEF1A1
IL-12 Signaling and Production in Macrophages	0.387	0.0147	#NUM!	FOS,JUN
Protein Kinase A Signaling	0.383	0.0122	1	AKAP9,CALM1 (includes others),DUSP6,H3-3A/H3-3B,YWHAZ
Role of Cytokines in Mediating Communication between Immune Cells	0.368	0.0185	#NUM!	IL33
Transcriptional Regulatory Network in Embryonic Stem Cells	0.368	0.0185	#NUM!	H3-3A/H3-3B
Hereditary Breast Cancer Signaling	0.366	0.0141	#NUM!	RAD50,RPS27A
Pulmonary Fibrosis Idiopathic Signaling Pathway	0.363	0.0123	2	EGR1,FOS,ITGA2,JUN
NUR77 Signaling in T Lymphocytes	0.363	0.0117	#NUM!	B2M,CALM1 (includes others),HLA-A,HLA-B,HLA-C,NR4A1
cAMP-mediated signaling	0.36	0.0128	#NUM!	AKAP9,CALM1 (includes others),DUSP6
Role of Macrophages, Fibroblasts and Endothelial Cells in Rheumatoid Arthritis	0.358	0.0122	#NUM!	CALM1 (includes others),FOS,IL33,JUN
Cytotoxic T Lymphocyte-mediated Apoptosis of Target Cells	0.351	0.0118	#NUM!	B2M,CYC1,HLA-A,HLA-B,HLA-C
Role of CHK Proteins in Cell Cycle Checkpoint Control	0.35	0.0175	#NUM!	RAD50
Role of IL-17A in Arthritis	0.35	0.0175	#NUM!	CXCL1
Nicotine Degradation III	0.345	0.0172	#NUM!	CYP4B1
Chondroitin Sulfate Biosynthesis	0.345	0.0172	#NUM!	CHST9
Systemic Lupus Erythematosus Signaling	0.336	0.0113	#NUM!	FOS,HLA-A,HLA-B,HLA-C,HNRNPA2B1,IL33,JUN
Melatonin Degradation I	0.323	0.0161	#NUM!	CYP4B1
Relaxin Signaling	0.322	0.0129	#NUM!	FOS,JUN
Wound Healing Signaling Pathway	0.316	0.0119	#NUM!	FOS,IL33,JUN
Epithelial Adherens Junction Signaling	0.316	0.0127	#NUM!	IQGAP1,YWHAZ
LPS/IL-1 Mediated Inhibition of RXR Function	0.312	0.0118	#NUM!	GSTP1,IL33,JUN
eNOS Signaling	0.311	0.0126	#NUM!	CALM1 (includes others),HSP90B1
Activation of IRF by Cytosolic Pattern Recognition Receptors	0.309	0.0154	#NUM!	JUN
ERB2-ERBB3 Signaling	0.309	0.0154	#NUM!	JUN
Systemic Lupus Erythematosus In T Cell Signaling Pathway	0.308	0.0109	1.134	B2M,EZR,FOS,HLA-A,HLA-B,HLA-C,JUN
Mitotic Roles of Polo-Like Kinase	0.305	0.0152	#NUM!	HSP90B1
Nicotine Degradation II	0.305	0.0152	#NUM!	CYP4B1
IL-17A Signaling in Airway Cells	0.3	0.0149	#NUM!	CXCL1
Superpathway of Melatonin Degradation	0.3	0.0149	#NUM!	CYP4B1
Cardiac Hypertrophy Signaling	0.296	0.0115	#NUM!	CALM1 (includes others),HSPB1,JUN
Aldosterone Signaling in Epithelial Cells	0.296	0.0122	#NUM!	HSP90B1,HSPB1
Remodeling of Epithelial Adherens Junctions	0.296	0.0147	#NUM!	IQGAP1
Cell Cycle: G1/S Checkpoint Regulation	0.296	0.0147	#NUM!	RPL11
SPINK1 General Cancer Pathway	0.292	0.0145	#NUM!	MT1X
Agrin Interactions at Neuromuscular Junction	0.287	0.0143	#NUM!	JUN
GM-CSF Signaling	0.287	0.0143	#NUM!	RACK1
Growth Hormone Signaling	0.283	0.0141	#NUM!	FOS
Serotonin Degradation	0.283	0.0141	#NUM!	ADH1C
Melatonin Signaling	0.279	0.0139	#NUM!	CALM1 (includes others)
WNT/β-catenin Signaling	0.272	0.0116	#NUM!	JUN,RPS27A
Role of MAPK Signaling in Inhibiting the Pathogenesis of Influenza	0.26	0.013	#NUM!	JUN
OX40 Signaling Pathway	0.259	0.0104	#NUM!	B2M,HLA-A,HLA-B,HLA-C,JUN
Opioid Signaling Pathway	0.257	0.0107	#NUM!	CALM1 (includes others),FOS,FOSB
NF-κB Activation by Viruses	0.256	0.0128	#NUM!	ITGA2
IL-7 Signaling Pathway	0.256	0.0128	#NUM!	JUN
Oxytocin Signaling Pathway	0.253	0.0106	#NUM!	CALM1 (includes others),FOS,HSPB1
Maturity Onset Diabetes of Young (MODY) Signaling	0.252	0.0127	#NUM!	GAPDH
Role of BRCA1 in DNA Damage Response	0.249	0.0125	#NUM!	RAD50
CLEAR Signaling Pathway	0.248	0.0105	#NUM!	CD63,DDIT4,YWHAZ
BEX2 Signaling Pathway	0.245	0.0123	#NUM!	JUN
VEGF Family Ligand-Receptor Interactions	0.235	0.0119	#NUM!	FOS
PEDF Signaling	0.235	0.0119	#NUM!	SERPINF1
HIPPO signaling	0.232	0.0118	#NUM!	YWHAZ
Hepatic Cholestasis	0.231	0.0105	#NUM!	IL33,JUN
Endothelin-1 Signaling	0.228	0.0104	#NUM!	FOS,JUN
Role of Hypercytokinemia/hyperchemokinemia in the Pathogenesis of Influenza	0.228	0.0116	#NUM!	IL33
Xenobiotic Metabolism PXR Signaling Pathway	0.226	0.0104	#NUM!	GSTP1,HSP90B1
BMP signaling pathway	0.225	0.0115	#NUM!	JUN
Apelin Adipocyte Signaling Pathway	0.214	0.011	#NUM!	GSTP1
Pyroptosis Signaling Pathway	0.208	0.0108	#NUM!	TXNIP
Actin Nucleation by ARP-WASP Complex	0.208	0.0108	#NUM!	ITGA2
Fcγ Receptor-mediated Phagocytosis in Macrophages and Monocytes	0.206	0.0106	#NUM!	EZR
Small Cell Lung Cancer Signaling	0.2	0.0104	#NUM!	CYC1
NAD Signaling Pathway	0	0.00662	#NUM!	LDHB
Neurovascular Coupling Signaling Pathway	0	0.00444	#NUM!	CALM1 (includes others)
Oxytocin In Brain Signaling Pathway	0	0.00508	#NUM!	CALM1 (includes others)
ID1 Signaling Pathway	0	0.01	#NUM!	ATF3,EGR1
SNARE Signaling Pathway	0	0.00735	#NUM!	CALM1 (includes others)
Circadian Rhythm Signaling	0	0.00743	#NUM!	H3-3A/H3-3B,RACK1
Synaptic Long Term Potentiation	0	0.00763	#NUM!	CALM1 (includes others)
Axonal Guidance Signaling	0	0.00393	#NUM!	ITGA2,PFN1
Amyotrophic Lateral Sclerosis Signaling	0	0.00862	#NUM!	GLUL
PPARα/RXRα Activation	0	0.0103	#NUM!	HSP90B1,JUN
p53 Signaling	0	0.0102	#NUM!	JUN
α-Adrenergic Signaling	0	0.00926	#NUM!	CALM1 (includes others)
Clathrin-mediated Endocytosis Signaling	0	0.00518	#NUM!	RPS27A
Role of Pattern Recognition Receptors in Recognition of Bacteria and Viruses	0	0.00641	#NUM!	IL33
Role of NFAT in Regulation of the Immune Response	0	0.00849	2.236	CALM1 (includes others),FOS,HLA-A,HLA-B,JUN
CCR5 Signaling in Macrophages	0	0.00601	#NUM!	CALM1 (includes others),FOS,JUN
Calcium-induced T Lymphocyte Apoptosis	0	0.0087	2	CALM1 (includes others),HLA-A,HLA-B,NR4A1
fMLP Signaling in Neutrophils	0	0.00763	#NUM!	CALM1 (includes others)
CTLA4 Signaling in Cytotoxic T Lymphocytes	0	0.00837	#NUM!	B2M,HLA-A,HLA-B,HLA-C
T Helper Cell Differentiation	0	0.00425	#NUM!	HLA-A,HLA-B
CCR3 Signaling in Eosinophils	0	0.00741	#NUM!	CALM1 (includes others)
CD28 Signaling in T Helper Cells	0	0.00967	#NUM!	CALM1 (includes others),FOS,HLA-A,HLA-B,JUN
Dendritic Cell Maturation	0	0.00845	2.236	B2M,HLA-A,HLA-B,HLA-C,IL33
Cellular Effects of Sildenafil (Viagra)	0	0.00667	#NUM!	CALM1 (includes others)
Neuropathic Pain Signaling In Dorsal Horn Neurons	0	0.0099	#NUM!	FOS
ICOS-ICOSL Signaling in T Helper Cells	0	0.00592	#NUM!	CALM1 (includes others),HLA-A,HLA-B
Molecular Mechanisms of Cancer	0	0.00671	#NUM!	FOS,ITGA2,JUN
Lipid Antigen Presentation by CD1	0	0.00481	#NUM!	B2M,CANX
CREB Signaling in Neurons	0	0.00165	#NUM!	CALM1 (includes others)
Type I Diabetes Mellitus Signaling	0	0.00786	#NUM!	CYC1,HLA-A,HLA-B,HLA-C
Allograft Rejection Signaling	0	0.00826	#NUM!	B2M,HLA-A,HLA-B,HLA-C
Glioma Signaling	0	0.00806	#NUM!	CALM1 (includes others)
Autoimmune Thyroid Disease Signaling	0	0.00661	#NUM!	HLA-A,HLA-B,HLA-C
Graft-versus-Host Disease Signaling	0	0.00897	#NUM!	HLA-A,HLA-B,HLA-C,IL33
Type II Diabetes Mellitus Signaling	0	0.00654	#NUM!	PKM
Gα12/13 Signaling	0	0.00752	#NUM!	JUN
p70S6K Signaling	0	0.00758	#NUM!	YWHAZ
Colorectal Cancer Metastasis Signaling	0	0.00738	#NUM!	FOS,JUN
Communication between Innate and Adaptive Immune Cells	0	0.00538	#NUM!	B2M,HLA-A,HLA-B,HLA-C,IL33
FAK Signaling	0	0.00384	2	FOS,IL33,ITGA2,JUN
PAK Signaling	0	0.00847	#NUM!	ITGA2
Phospholipase C Signaling	0	0.00295	#NUM!	CALM1 (includes others),ITGA2
Altered T Cell and B Cell Signaling in Rheumatoid Arthritis	0	0.0061	#NUM!	HLA-A,HLA-B,IL33
Role of NFAT in Cardiac Hypertrophy	0	0.0045	#NUM!	CALM1 (includes others)
Breast Cancer Regulation by Stathmin1	0	0.00168	#NUM!	JUN
Regulation of IL-2 Expression in Activated and Anergic T Lymphocytes	0	0.00651	#NUM!	CALM1 (includes others),FOS,JUN
PKCθ Signaling in T Lymphocytes	0	0.00717	2	FOS,HLA-A,HLA-B,JUN
Antiproliferative Role of TOB in T Cell Signaling	0	0.00235	#NUM!	PABPC1
Dopamine-DARPP32 Feedback in cAMP Signaling	0	0.00543	#NUM!	CALM1 (includes others)
Paxillin Signaling	0	0.00926	#NUM!	ITGA2
RHOGDI Signaling	0	0.0093	#NUM!	EZR,ITGA2
Telomerase Signaling	0	0.00935	#NUM!	HSP90B1
D-myo-inositol-5-phosphate Metabolism	0	0.00505	#NUM!	DUSP6
D-myo-inositol (1,4,5,6)-Tetrakisphosphate Biosynthesis	0	0.00549	#NUM!	DUSP6
Superpathway of Inositol Phosphate Compounds	0	0.00422	#NUM!	DUSP6
D-myo-inositol (3,4,5,6)-tetrakisphosphate Biosynthesis	0	0.00549	#NUM!	DUSP6
3-phosphoinositide Degradation	0	0.00515	#NUM!	DUSP6
3-phosphoinositide Biosynthesis	0	0.00481	#NUM!	DUSP6
Antioxidant Action of Vitamin C	0	0.00893	#NUM!	TXN
Gαq Signaling	0	0.00588	#NUM!	CALM1 (includes others)
Regulation of the Epithelial-Mesenchymal Transition Pathway	0	0.00513	#NUM!	EGR1
Sperm Motility	0	0.00392	#NUM!	CALM1 (includes others)
TEC Kinase Signaling	0	0.00345	#NUM!	FOS,ITGA2
Adipogenesis pathway	0	0.00741	#NUM!	TXNIP
SAPK/JNK Signaling	0	0.00199	#NUM!	JUN
PTEN Signaling	0	0.00667	#NUM!	ITGA2
Cardiac β-adrenergic Signaling	0	0.00559	#NUM!	AKAP9
GABA Receptor Signaling	0	0.00752	#NUM!	RPS27A
Xenobiotic Metabolism Signaling	0	0.0069	#NUM!	GSTP1,HSP90B1
B Cell Receptor Signaling	0	0.00475	#NUM!	CALM1 (includes others),EGR1,JUN
NF-κB Signaling	0	0.00175	#NUM!	IL33
G-Protein Coupled Receptor Signaling	0	0.00569	1	CALM1 (includes others),DUSP6,FOS,JUN
Phagosome Formation	0	0.00145	#NUM!	ITGA2
Osteoarthritis Pathway	0	0.00847	#NUM!	DDIT4,ITGA2
GP6 Signaling Pathway	0	0.00787	#NUM!	CALM1 (includes others)
Iron homeostasis signaling pathway	0	0.00719	#NUM!	FTH1
Th17 Activation Pathway	0	0.00207	#NUM!	HSP90B1
NER (Nucleotide Excision Repair, Enhanced Pathway)	0	0.00971	#NUM!	H3-3A/H3-3B
Endocannabinoid Cancer Inhibition Pathway	0	0.0068	#NUM!	ATF3
Cardiac Hypertrophy Signaling (Enhanced)	0	0.00921	2	CALM1 (includes others),HSPB1,IL33,ITGA2,JUN
T Cell Exhaustion Signaling Pathway	0	0.00883	#NUM!	FOS,HLA-A,HLA-B,HLA-C,JUN
Synaptogenesis Signaling Pathway	0	0.00315	#NUM!	CALM1 (includes others)
Systemic Lupus Erythematosus In B Cell Signaling Pathway	0	0.00553	2	CALM1 (includes others),FOS,IL33,JUN
White Adipose Tissue Browning Pathway	0	0.00725	#NUM!	LDHB
HOTAIR Regulatory Pathway	0	0.00613	#NUM!	H3-3A/H3-3B
Xenobiotic Metabolism General Signaling Pathway	0	0.00699	#NUM!	GSTP1
Insulin Secretion Signaling Pathway	0	0.00733	#NUM!	EIF4A1,PABPC1
Semaphorin Neuronal Repulsive Signaling Pathway	0	0.00662	#NUM!	ITGA2
Ephrin Receptor Signaling	0	0.00493	#NUM!	ITGA2
Role of MAPK Signaling in Promoting the Pathogenesis of Influenza	0	0.00885	#NUM!	JUN
