# Supplementary material for: Cancer-prone Phenotypes and Gene Expression Heterogeneity at Single-cell Resolution in Cigarette-smoking Lungs
Source: Cancer Res Commun. 2023 Nov 10;3(11):2280–91. doi: 10.1158/2767-9764.CRC-23-0195 (PMC10637260; doi:10.1158/2767-9764.CRC-23-0195)
Supplement: Supplementary Table S6 — AGED analysis in all cell clusters. [file crc-23-0195-s18.xlsx]

## Sheet: TableS6
Supplementary TableS6. AGED analysis in all cell clusters
gene	Cell	Never-slope	Never-pvalue	Smoking-slope	Smoking-pvalue
NOC2L	AT1	-0.000392801	0.582498	0.000142289	0.892286
HES4	AT1	-0.00124351	0.462939	-0.00283975	0.266888
ISG15	AT1	0.00395177	0.120448	-0.00516831	0.00154383
AGRN	AT1	0.00738795	0.121631	0.00343844	0.456118
C1orf159	AT1	-0.00104174	0.368876	0.000815409	0.530187
SDF4	AT1	-0.00092538	0.801913	-0.000726478	0.735837
B3GALT6	AT1	0.00171663	0.28176	-0.000893475	0.173869
UBE2J2	AT1	0.00201904	0.282935	-0.000323566	0.864718
ACAP3	AT1	0.000184449	0.750459	-0.000104859	0.955598
PUSL1	AT1	-0.000549183	0.16139	-0.00246176	0.00574074
INTS11	AT1	-0.00156713	0.199045	0.00215439	0.0498029
CPTP	AT1	0.000981033	0.201136	-0.00107918	0.0511136
DVL1	AT1	0.00207741	0.377877	0.000169072	0.932283
AURKAIP1	AT1	-0.00750609	0.025745	-0.00707257	0.00278064
CCNL2	AT1	0.000334387	0.872441	0.00383741	0.307452
MRPL20	AT1	-0.00530919	0.0510966	0.000999988	0.738403
ANKRD65	AT1	-0.000552972	0.553867	-0.000371197	0.683921
VWA1	AT1	0.0012375	0.585189	-0.000650383	0.662373
ATAD3C	AT1	0.00441004	0.161791	-0.000148167	0.8258
ATAD3B	AT1	0.00130589	0.132278	-0.000463672	0.561035
ATAD3A	AT1	0.00262959	0.118976	-0.000299389	0.656441
SSU72	AT1	-0.00438358	0.145745	0.000170107	0.939127
MIB2	AT1	-0.00040301	0.678617	-0.000879217	0.199431
MMP23B	AT1	0.00113632	0.371099	-0.000235879	0.916429
CDK11B	AT1	-0.00193237	0.237353	0.00208055	0.10579
SLC35E2B	AT1	0.000571106	0.808659	-0.000662036	0.68467
CDK11A	AT1	0.00179456	0.420407	0.00185591	0.234486
NADK	AT1	0.00200137	0.0299486	-0.0021058	0.133625
GNB1	AT1	0.00050157	0.923928	0.0103123	0.106064
PRKCZ	AT1	0.00915625	0.146355	-0.00332299	0.518188
FAAP20	AT1	0.000413134	0.879236	-0.000531844	0.844156
SKI	AT1	0.00112168	0.3851	0.000431809	0.834706
MORN1	AT1	0.00045463	0.26367	0.0014613	0.143907
RER1	AT1	0.00504285	0.0890906	-0.00287644	0.107189
PEX10	AT1	-0.000397173	0.857285	-0.000464273	0.271807
PANK4	AT1	0.000266375	0.468136	-0.00179546	0.0693872
TNFRSF14	AT1	0.00203816	0.398249	-0.00276954	0.0419278
FAM213B	AT1	-0.000124078	0.572995	-0.00011817	0.717328
LINC00982	AT1	7.14484e-05	0.86046	0.000116255	0.866
PRDM16	AT1	0.00773145	0.0365277	0.00177638	0.456195
ARHGEF16	AT1	-0.000642847	0.237321	-0.000559632	0.437383
MEGF6	AT1	0.00159691	0.375038	-0.00130683	0.341337
TPRG1L	AT1	0.000537693	0.858968	0.00107615	0.385248
WRAP73	AT1	-0.000729051	0.380864	-0.000420991	0.645998
SMIM1	AT1	-0.000126169	0.81661	-0.00174883	0.104628
LRRC47	AT1	-0.000786956	0.394157	-2.61505e-05	0.973857
CEP104	AT1	0.00294265	0.185267	0.000779117	0.382137
C1orf174	AT1	0.00103388	0.559403	-7.84684e-05	0.905854
RPL22	AT1	-0.031001	0.0268959	-0.0167265	0.266697
RNF207	AT1	-0.0014276	0.0301444	0.000482709	0.596953
ICMT	AT1	-0.000471519	0.704525	0.00206118	0.290046
ACOT7	AT1	0.000653636	0.688577	0.000605297	0.616157
NOL9	AT1	0.000688579	0.230731	0.000287167	0.734504
ZBTB48	AT1	-0.000864806	0.302707	-0.000499913	0.150004
KLHL21	AT1	-0.000477461	0.391067	-0.000211245	0.747412
PHF13	AT1	0.0030884	0.33857	0.000390233	0.587998
THAP3	AT1	-0.000990052	0.268631	-0.00165799	0.0773338
DNAJC11	AT1	0.0017241	0.284189	-0.000647914	0.694804
CAMTA1	AT1	-0.00232606	0.544008	0.00186716	0.758816
VAMP3	AT1	-0.000966413	0.260255	-0.00618646	0.00124147
PER3	AT1	-0.00167455	0.416625	0.00164573	0.388993
PARK7	AT1	-0.0135604	0.00348091	0.00354605	0.203622
ERRFI1	AT1	0.0205127	0.00907961	-0.0021118	0.865455
RERE	AT1	0.00852321	0.0947875	0.00885066	0.12146
ENO1	AT1	0.00546587	0.495888	0.000871283	0.881233
GPR157	AT1	0.00150779	0.392559	0.000712711	0.720625
H6PD	AT1	-0.00132943	0.427584	0.00210735	0.270017
SPSB1	AT1	0.00547977	0.0472572	-0.00232926	0.697851
SLC25A33	AT1	-0.000522544	0.568208	-0.0011029	0.597348
PIK3CD	AT1	0.00144024	0.41142	-0.000346939	0.771262
PIK3CD.AS2	AT1	-0.00158856	0.314634	0.00026482	0.719641
CLSTN1	AT1	0.00297688	0.4165	0.00145052	0.524498
CTNNBIP1	AT1	0.0143224	0.0676834	-0.00244572	0.492712
LZIC	AT1	0.00194288	0.54556	0.000184104	0.807694
NMNAT1	AT1	0.00170425	0.283718	-0.00127447	0.182533
UBE4B	AT1	0.0012524	0.334742	0.0031765	0.236252
KIF1B	AT1	0.00108767	0.715258	0.00620742	0.266278
PGD	AT1	-0.00118311	0.557707	0.00037277	0.856376
DFFA	AT1	1.51471e-05	0.986238	0.00304792	0.164729
PEX14	AT1	-0.00102772	0.562235	0.00134662	0.455472
CASZ1	AT1	0.00662439	0.0715694	0.00674999	0.076118
TARDBP	AT1	-0.00110349	0.269756	0.00121547	0.520591
SRM	AT1	-0.00143337	0.0312589	-0.00105735	0.152111
EXOSC10	AT1	0.000114395	0.944879	0.000158621	0.892193
MTOR	AT1	0.000723295	0.447382	0.000614998	0.523666
UBIAD1	AT1	-0.000205534	0.639694	-0.00129354	0.253614
FBXO2	AT1	-0.000754993	0.677601	0.00119399	0.511401
FBXO44	AT1	-0.00115915	0.468668	-0.000109811	0.933038
FBXO6	AT1	-0.000493375	0.599592	7.6204e-05	0.872565
MAD2L2	AT1	0.000172881	0.758242	-0.000416163	0.436399
AGTRAP	AT1	-0.000776368	0.770652	0.00113192	0.659107
MTHFR	AT1	0.00238362	0.365069	-0.00329102	0.036091
CLCN6	AT1	-0.000815978	0.366403	0.000513642	0.594709
KIAA2013	AT1	0.00209727	0.233074	0.000216559	0.861712
PLOD1	AT1	0.00801897	0.0387947	-0.00102808	0.0995937
MFN2	AT1	0.00279587	0.348393	0.000750424	0.55073
MIIP	AT1	-0.00149658	0.545496	-0.00183959	0.00932181
VPS13D	AT1	0.00114426	0.884045	0.00815518	0.0976651
DHRS3	AT1	0.000683177	0.85873	0.00975388	0.0230016
PDPN	AT1	0.00124118	0.789803	0.000473853	0.895955
PRDM2	AT1	0.00461355	0.0334495	0.00120692	0.601523
KAZN	AT1	0.00167348	0.646215	0.00446699	0.163548
EFHD2	AT1	-0.00208519	0.218661	0.000560858	0.770612
CASP9	AT1	0.00151241	0.345416	0.000336165	0.612506
DNAJC16	AT1	0.00305106	0.0878064	0.00210678	0.363304
DDI2	AT1	0.00146722	0.448636	0.00134792	0.159877
PLEKHM2	AT1	-0.00132498	0.306001	-0.0017424	0.220132
FBLIM1	AT1	0.000750621	0.141108	0.0010805	0.237628
UQCRHL	AT1	0.000768452	0.669564	-0.00169442	0.0600638
SPEN	AT1	0.0074804	0.0386526	0.00140173	0.554381
ZBTB17	AT1	0.00142683	0.41226	0.00092825	0.622501
EPHA2	AT1	-0.00176756	0.155669	0.00421731	0.223079
FBXO42	AT1	0.00138417	0.545264	0.00147159	0.377322
SZRD1	AT1	-0.00411845	0.0543628	0.000611115	0.549977
NECAP2	AT1	0.00327132	0.145814	-0.000119427	0.912663
NBPF1	AT1	-0.00102425	0.0456829	0.000265357	0.858859
CROCC	AT1	0.000646031	0.722708	0.00167817	0.516386
ATP13A2	AT1	0.00217647	0.206959	0.000133558	0.851766
SDHB	AT1	0.000996018	0.714946	-0.0015942	0.224521
RCC2	AT1	-0.0015946	0.0324749	0.00249236	0.0148171
ARHGEF10L	AT1	-5.17477e-05	0.877179	0.000400106	0.687776
UBR4	AT1	0.00139308	0.15549	0.000119854	0.957106
EMC1	AT1	0.00164339	0.346826	-0.00114715	0.313966
MRTO4	AT1	-0.00104242	0.0715015	-0.000921745	0.0710449
AKR7A2	AT1	-0.000517949	0.82437	-0.000876645	0.562188
PQLC2	AT1	0.000314244	0.625511	0.000286556	0.668811
CAPZB	AT1	0.00360353	0.279175	-0.000174492	0.967104
MINOS1	AT1	0.00581712	0.172208	0.00411781	0.260325
NBL1	AT1	-0.00188962	0.0688579	0.000715617	0.0756818
TMCO4	AT1	0.00414226	0.0661994	-0.000165448	0.908336
OTUD3	AT1	-0.000457338	0.634667	0.00164566	0.291409
MUL1	AT1	0.000591449	0.375549	0.000583326	0.748652
PINK1	AT1	0.000340162	0.529181	-0.00220373	0.00667115
DDOST	AT1	-0.00425693	0.0297704	-0.00277057	0.0683878
HP1BP3	AT1	0.00192343	0.621816	-0.00779811	0.120047
EIF4G3	AT1	0.00313423	0.304466	0.00807158	0.131108
ECE1	AT1	-0.00034792	0.853074	0.0017721	0.695212
RAP1GAP	AT1	0.000503437	0.174306	-0.00222049	0.000747034
USP48	AT1	0.0015812	0.263872	0.00185609	0.396066
HSPG2	AT1	0.00881652	0.0387826	-0.000921823	0.857608
CDC42	AT1	0.0037201	0.468028	0.00648029	0.277147
ZBTB40	AT1	0.00141647	0.375125	0.000693904	0.374544
C1QA	AT1	-0.00010876	0.979299	0.00276603	0.280019
C1QC	AT1	-6.41899e-05	0.923005	-0.00039029	0.655108
C1QB	AT1	-0.000484411	0.731973	0.000811844	0.677185
KDM1A	AT1	-0.000460462	0.834023	-0.00103709	0.412544
LUZP1	AT1	0.00175706	0.28768	0.00550065	0.699525
HNRNPR	AT1	0.00012572	0.959199	0.00407011	0.158683
TCEA3	AT1	-0.00399159	0.0269887	-0.00490419	0.0052883
ASAP3	AT1	0.00363507	0.161419	0.000261038	0.867032
ID3	AT1	0.00749475	0.194113	-0.0236548	0.00131885
RPL11	AT1	-0.103464	0.0182289	-0.0384188	0.276829
ELOA	AT1	0.0036912	0.21339	0.00311035	0.0313077
PITHD1	AT1	0.00148534	0.164377	-0.00127888	0.73625
LYPLA2	AT1	-0.00222264	0.0679198	-0.00542227	0.038128
GALE	AT1	-0.00062485	0.360469	-0.00086169	0.337913
HMGCL	AT1	0.00343352	0.158854	-0.000375237	0.777165
FUCA1	AT1	-0.00211418	0.0509188	0.000645415	0.521791
PNRC2	AT1	-0.00139583	0.67173	-0.0026239	0.227295
SRSF10	AT1	-0.00326814	0.22997	-0.00388058	0.135861
STPG1	AT1	-0.000375921	0.641922	0.00013212	0.849682
NIPAL3	AT1	-0.000486385	0.683961	-0.00190811	0.353263
RCAN3	AT1	0.00600993	0.0837596	0.00272689	0.493025
SRRM1	AT1	-0.00478586	0.12746	0.00187701	0.547896
CLIC4	AT1	0.00120013	0.255526	0.00447538	0.670323
SYF2	AT1	-0.0046193	0.140208	0.00434751	0.0984998
RSRP1	AT1	-0.00673983	0.0480013	-0.00644111	0.0143657
TMEM50A	AT1	0.00525981	0.163514	-0.00111846	0.719657
MACO1	AT1	0.000336929	0.746787	0.00163948	0.561116
LDLRAP1	AT1	-0.00148052	0.157619	0.000750314	0.456596
SELENON	AT1	0.000436039	0.821618	0.0017123	0.0907878
MTFR1L	AT1	0.000338661	0.713015	0.000104582	0.918
PAQR7	AT1	0.00439516	0.240541	0.0011593	0.107097
STMN1	AT1	0.00192481	0.368563	-0.00349209	0.0599971
PAFAH2	AT1	0.000862672	0.462038	0.000315625	0.861214
PDIK1L	AT1	0.000718425	0.278843	0.000210562	0.561232
ZNF593	AT1	-0.00340226	0.0125747	-0.00321816	0.0284255
CNKSR1	AT1	-0.000547721	0.70668	-0.00213874	0.0314403
SH3BGRL3	AT1	-0.00248567	0.514543	-0.0039795	0.487269
UBXN11	AT1	-0.00204198	0.197699	-0.00197434	0.0545458
CD52	AT1	0.000385175	0.76072	0.00413084	0.295312
DHDDS	AT1	0.00236194	0.145197	-0.00091016	0.0978581
HMGN2	AT1	-0.00845851	0.0508517	-0.00739416	0.0272679
RPS6KA1	AT1	0.0111197	0.00477772	-8.68094e-05	0.954681
ARID1A	AT1	0.00127415	0.741355	0.00404383	0.323863
PIGV	AT1	-0.000571967	0.085021	-0.000776285	0.00827914
ZDHHC18	AT1	-3.72471e-05	0.91737	0.000465601	0.437878
SFN	AT1	0.00794433	0.246833	-0.00811235	0.460682
GPN2	AT1	0.000681787	0.685479	0.000475133	0.608492
GPATCH3	AT1	0.000293443	0.512026	0.000295946	0.63326
NUDC	AT1	0.00146789	0.626671	-0.00140981	0.612046
KDF1	AT1	0.00179843	0.284867	-0.000126145	0.930296
TRNP1	AT1	0.00129818	0.0611229	-0.000197537	0.84293
TENT5B	AT1	0.00234553	0.285078	0.0042264	0.123207
SLC9A1	AT1	0.00360264	0.0999775	-0.000912322	0.634043
WDTC1	AT1	-0.000505839	0.652181	0.00155403	0.561794
TMEM222	AT1	0.0033852	0.13316	-0.000824337	0.392989
SYTL1	AT1	-0.00266655	0.240436	-0.00237365	0.132144
MAP3K6	AT1	-0.00189414	0.277386	-0.000526735	0.446075
WASF2	AT1	0.00308736	0.330301	0.00219161	0.344963
AHDC1	AT1	-0.000162123	0.920946	0.00252709	0.214155
IFI6	AT1	-0.000278783	0.970969	-0.0056614	0.293315
FAM76A	AT1	0.00105273	0.641082	-0.000858072	0.495812
STX12	AT1	0.00110315	0.823036	0.00440042	0.350307
PPP1R8	AT1	-0.000535186	0.262188	-0.000612775	0.260605
RPA2	AT1	-0.00481814	0.0257111	0.000389182	0.617027
SMPDL3B	AT1	-0.000186379	0.780678	0.000790642	0.677068
XKR8	AT1	-0.000765381	0.632909	-0.000152273	0.530778
EYA3	AT1	0.00513606	0.164449	0.000695781	0.589089
DNAJC8	AT1	-0.000212628	0.925035	0.000654881	0.761731
ATP5IF1	AT1	-0.00979797	0.0960666	0.0121093	6.63893e-05
SESN2	AT1	0.000353924	0.497712	-0.00033797	0.527214
PHACTR4	AT1	0.0083702	0.0639599	0.00186808	0.265452
RCC1	AT1	0.0039804	0.100249	-0.0028536	0.275857
TRNAU1AP	AT1	0.00763928	0.0380575	-0.00189313	0.369212
SNHG12	AT1	0.00360991	0.175314	-0.00222002	0.0271672
TAF12	AT1	-0.000777058	0.551386	0.00048899	0.729079
GMEB1	AT1	0.00108602	0.541147	0.000984423	0.331742
YTHDF2	AT1	0.000956976	0.660916	0.000188309	0.930127
EPB41	AT1	0.00531673	0.040371	0.000374732	0.900266
SRSF4	AT1	0.00048112	0.885042	0.00121097	0.637059
MECR	AT1	-0.00138735	0.436727	-0.00133327	0.184227
PTPRU	AT1	0.00509744	0.0457911	0.00299786	0.232039
LAPTM5	AT1	0.000437369	0.640423	-0.00265731	0.28554
SDC3	AT1	0.000119464	0.83959	0.000531162	0.492314
PUM1	AT1	0.000814229	0.834518	0.00404056	0.230263
SNRNP40	AT1	-0.0016704	0.173748	3.79035e-05	0.971108
ZCCHC17	AT1	0.000175193	0.861878	0.00391789	0.0830407
SERINC2	AT1	0.00372294	0.0830734	-0.00413734	0.0814253
TINAGL1	AT1	0.00165282	0.208503	-0.000270076	0.888611
PEF1	AT1	-0.000816802	0.810958	-0.00298813	0.296053
COL16A1	AT1	-0.000312898	0.176426	-0.000277672	0.543219
PTP4A2	AT1	-0.00398744	0.207351	0.000343256	0.931079
KHDRBS1	AT1	0.00121738	0.621431	0.00611855	0.0442453
TMEM39B	AT1	-0.00012103	0.890179	-0.000103457	0.865898
KPNA6	AT1	0.00488493	0.189738	0.00285399	0.177575
TXLNA	AT1	0.000836735	0.630865	-0.000947815	0.403102
TMEM234	AT1	-0.000812328	0.334854	-0.00195071	0.0782997
EIF3I	AT1	-0.00241648	0.371283	-0.00042213	0.823555
HDAC1	AT1	-0.000372832	0.881746	0.00105126	0.287915
MARCKSL1	AT1	-0.000639992	0.0307786	0.00180602	0.212283
FAM229A	AT1	0.000270119	0.265539	-0.000284824	0.261543
BSDC1	AT1	-0.00247064	0.187883	-0.000676361	0.647445
ZBTB8A	AT1	4.20409e-05	0.941417	-0.0011491	0.284452
ZBTB8OS	AT1	-0.000309912	0.787152	-0.00168375	0.151207
RBBP4	AT1	0.000849211	0.812428	0.00122584	0.821453
SYNC	AT1	0.00139311	0.397587	-0.00154514	0.138366
KIAA1522	AT1	0.00278611	0.163486	0.00182813	0.346394
YARS	AT1	0.00670568	0.0622423	-0.00142007	0.380419
S100PBP	AT1	0.000558657	0.813769	0.000411101	0.771781
TMEM54	AT1	-0.00116281	0.529887	0.000655059	0.726168
RNF19B	AT1	6.58849e-05	0.945125	-5.0079e-05	0.982499
AK2	AT1	-0.000662396	0.733844	-0.000401789	0.834033
ZNF362	AT1	-0.000377928	0.604971	5.95634e-05	0.944409
PHC2	AT1	0.00340842	0.285878	-0.00104068	0.375375
SMIM12	AT1	0.00522212	0.031947	-0.00176095	0.266634
ZMYM6	AT1	-0.00038002	0.540291	-0.00063709	0.153906
ZMYM1	AT1	0.000544443	0.268054	0.000501893	0.552917
SFPQ	AT1	-0.000930809	0.685856	-0.000489722	0.87649
ZMYM4	AT1	0.00297877	0.524458	0.00271378	0.280304
KIAA0319L	AT1	0.00184672	0.720904	0.00268037	0.442371
NCDN	AT1	-0.00103584	0.213803	2.61536e-05	0.953397
PSMB2	AT1	0.00288345	0.392267	-0.000599258	0.911017
AGO4	AT1	0.00652355	0.0999797	0.000600094	0.771126
AGO1	AT1	0.00552673	0.243471	0.000492608	0.561453
AGO3	AT1	0.00569478	0.13594	0.00430882	0.252961
ADPRHL2	AT1	-0.00103703	0.765789	-0.00314367	0.027356
TRAPPC3	AT1	-0.00167179	0.564869	-0.00109117	0.460251
MAP7D1	AT1	0.00739309	0.0735929	0.00223106	0.483927
THRAP3	AT1	0.00419693	0.148657	0.000358432	0.923098
EVA1B	AT1	-0.000398734	0.654087	-0.000140882	0.660728
STK40	AT1	-0.000249498	0.91145	0.00166846	0.290548
LSM10	AT1	-0.000606877	0.723614	-0.00282173	0.0314177
OSCP1	AT1	0.000243696	0.528289	0.0004917	0.782494
MRPS15	AT1	-0.000545477	0.81731	-0.00479189	0.000694135
LINC01137	AT1	-0.000273211	0.476213	-0.000467085	0.278904
ZC3H12A	AT1	-0.000791049	0.326876	-0.00174991	0.128928
MEAF6	AT1	-0.000114966	0.969559	-0.00340448	0.18013
SNIP1	AT1	0.00128964	0.565216	-0.00150529	0.196182
DNALI1	AT1	-0.00062457	0.180719	0.000669766	0.477317
GNL2	AT1	-0.000950329	0.250787	-0.00109087	0.358276
C1orf109	AT1	-0.000533367	0.536669	0.000857821	0.174729
YRDC	AT1	0.00167422	0.342322	0.000298685	0.603752
C1orf122	AT1	-0.000142412	0.874304	0.00013683	0.916058
MTF1	AT1	0.001914	0.0219026	-0.000422544	0.63774
INPP5B	AT1	0.00401262	0.158034	0.00589633	0.149131
SF3A3	AT1	0.000205563	0.91119	0.00163968	0.149694
UTP11	AT1	-0.000360616	0.681372	0.00132465	0.00700118
RRAGC	AT1	-0.000542796	0.677781	-0.00106937	0.363039
MYCBP	AT1	-0.000616452	0.107443	-0.000527589	0.526794
AKIRIN1	AT1	-0.000752932	0.665138	0.0015211	0.462857
NDUFS5	AT1	0.0066738	0.278815	-0.00461907	0.227772
MACF1	AT1	0.025216	0.022709	0.025432	0.206972
PABPC4	AT1	-0.00520079	0.115068	0.00345361	0.514234
PPIE	AT1	0.000569395	0.776246	0.000187488	0.870428
TRIT1	AT1	0.00634329	0.00346263	0.000265483	0.898583
MYCL	AT1	-0.000646513	0.138053	-0.000248538	0.598275
CAP1	AT1	-6.80718e-06	0.997977	-0.00758054	0.0175886
PPT1	AT1	-0.00182995	0.151486	-0.0023576	0.078372
RLF	AT1	0.00234832	0.151558	0.00350451	0.403572
ZMPSTE24	AT1	-0.000483926	0.78964	0.000105338	0.906581
SMAP2	AT1	0.000277105	0.576043	-0.000676326	0.622495
NFYC	AT1	-0.00102146	0.0851287	-0.00106362	0.436536
CITED4	AT1	-1.14524e-05	0.986401	0.00216059	0.245561
CTPS1	AT1	-0.00118289	0.147606	4.44251e-05	0.922698
SCMH1	AT1	0.00323472	0.148362	0.00384178	0.233079
HIVEP3	AT1	0.00143071	0.624979	0.00407627	0.169443
FOXJ3	AT1	0.0140844	0.0173268	-0.000605791	0.906885
RIMKLA	AT1	0.000677132	0.513767	-0.00200343	0.0618752
PPCS	AT1	0.000525263	0.885767	-0.000950791	0.565946
CCDC30	AT1	0.00350385	0.469859	0.0113291	0.106179
PPIH	AT1	0.00102241	0.559414	-0.00188423	0.0146044
YBX1	AT1	-0.0160731	0.126193	-0.0186852	0.0187717
P3H1	AT1	0.000553034	0.435208	-0.000568241	0.303852
C1orf50	AT1	0.000635446	0.506687	-0.00170495	0.0419954
SVBP	AT1	-0.00108384	0.257187	-0.00198297	0.122885
ERMAP	AT1	-0.00167786	0.287784	0.00133511	0.459411
EBNA1BP2	AT1	-0.00171831	0.44467	0.000735192	0.508065
TMEM125	AT1	0.00253806	0.684789	-0.0040588	0.312624
C1orf210	AT1	-9.74496e-05	0.877772	-0.00301037	0.00140824
ELOVL1	AT1	0.00106289	0.536094	-0.00518976	0.0301599
MED8	AT1	0.000393678	0.70772	-0.00121332	0.140201
SZT2	AT1	0.000688463	0.29509	0.00102399	0.63113
HYI	AT1	-0.0022831	0.0377389	-0.00473966	0.00155378
PTPRF	AT1	0.00482288	0.426193	0.00473017	0.421441
KDM4A	AT1	0.00140194	0.590214	0.00275019	0.444976
ST3GAL3	AT1	-0.000237627	0.922065	0.000495455	0.697142
IPO13	AT1	0.000120886	0.786289	-0.000130571	0.751874
DPH2	AT1	-0.000144984	0.362561	-0.00163025	0.10433
ATP6V0B	AT1	-0.0023809	0.483309	-0.00302033	0.355972
B4GALT2	AT1	7.48745e-05	0.942617	-0.00108806	0.272603
CCDC24	AT1	-0.000763595	0.275138	-0.000514598	0.177812
SLC6A9	AT1	0.00167431	0.347202	-2.04774e-05	0.962472
DMAP1	AT1	-0.00166131	0.0756155	-0.00149649	0.0320016
ERI3	AT1	-0.00221184	0.324958	-0.00169528	0.188658
RNF220	AT1	-0.000989855	0.182812	0.000519231	0.796559
TMEM53	AT1	0.00202292	0.277033	-0.00266915	0.00607672
RPS8	AT1	-0.0882536	0.0143147	-0.0671953	0.158409
PLK3	AT1	-0.000290364	0.603817	0.00116338	0.300839
EIF2B3	AT1	-0.00202603	0.0407395	-0.00029465	0.829282
HECTD3	AT1	-0.000391771	0.134676	-0.00114539	0.0302228
UROD	AT1	-0.00309686	0.0747887	-0.00170657	0.213467
MUTYH	AT1	8.88935e-05	0.918926	-0.000648929	0.100923
TOE1	AT1	0.000233428	0.601863	0.000804109	0.255883
TESK2	AT1	0.00634312	0.0670865	-0.000159384	0.96777
PRDX1	AT1	-0.0256699	0.097247	-0.0432469	0.00545664
AKR1A1	AT1	-0.0107462	0.0137531	-0.00144279	0.403936
NASP	AT1	-0.00036329	0.846067	0.00501377	0.0606851
GPBP1L1	AT1	-0.00160209	0.539429	0.0011684	0.612523
TMEM69	AT1	-0.00278484	0.0744603	-0.00120619	0.245758
IPP	AT1	0.00195046	0.277966	-0.000986011	0.344401
MAST2	AT1	0.00107921	0.546336	0.00161031	0.404531
PIK3R3	AT1	-0.000536795	0.464678	0.0012635	0.201558
TSPAN1	AT1	-0.00602191	0.0309684	0.0030303	0.20516
POMGNT1	AT1	-0.00131731	0.168479	0.000529471	0.704326
LRRC41	AT1	0.000395239	0.826956	-0.00104752	0.367796
UQCRH	AT1	-0.0126279	0.080895	-0.0111615	0.0101473
NSUN4	AT1	7.04361e-05	0.943751	0.000361541	0.714043
FAAH	AT1	0.00119908	0.494249	0.000686231	0.731384
MKNK1	AT1	0.00200351	0.138752	-0.00160729	0.240178
ATPAF1	AT1	0.000115168	0.915076	-0.000826789	0.228589
EFCAB14	AT1	0.00306569	0.243756	0.000706406	0.666208
CYP4B1	AT1	-0.0105949	0.619323	0.00722174	0.834318
CYP4X1	AT1	-0.000957192	0.386541	0.00159003	0.478119
PDZK1IP1	AT1	0.00610807	0.247837	-0.00622852	0.0578524
CMPK1	AT1	-0.000287256	0.912922	0.000401443	0.826154
SPATA6	AT1	0.00414786	0.0167308	0.00185145	0.324437
FAF1	AT1	0.00376893	0.230826	0.00669306	0.366432
RNF11	AT1	0.00469476	0.190626	0.00152809	0.335635
TTC39A	AT1	0.000429953	0.205873	-0.0012776	0.0488016
EPS15	AT1	0.00924404	0.0182445	0.00101853	0.770003
OSBPL9	AT1	0.00463319	0.270582	0.00297019	0.530736
NRDC	AT1	-0.00213194	0.417375	0.000902022	0.652556
TXNDC12	AT1	0.00128666	0.529979	0.000969136	0.351399
BTF3L4	AT1	-0.00152503	0.373744	-0.00143928	0.332089
ZFYVE9	AT1	0.0094119	0.0108865	0.00608903	0.338875
CC2D1B	AT1	-0.000856724	0.349301	-0.00049856	0.677032
PRPF38A	AT1	-0.000843905	0.440613	0.000666394	0.459401
TUT4	AT1	0.00212982	0.313484	0.00434041	0.096082
GPX7	AT1	-0.000763921	0.340915	-0.000257561	0.464162
COA7	AT1	0.00139535	0.377919	-0.00187022	0.0334296
ZYG11B	AT1	0.000126826	0.92117	0.000442142	0.824707
ECHDC2	AT1	-0.00404612	0.00687933	0.00164248	0.566335
SCP2	AT1	0.00237375	0.539174	-0.00309692	0.241038
CPT2	AT1	-0.000257087	0.778492	-0.000400178	0.545341
C1orf123	AT1	-0.00182991	0.296033	-0.000810815	0.332073
MAGOH	AT1	-0.00229404	0.296966	-0.0010287	0.531649
NDC1	AT1	-0.000108102	0.858044	0.000713174	0.31416
YIPF1	AT1	-0.00131891	0.236144	-0.000996423	0.346163
HSPB11	AT1	-0.00266081	0.202462	-0.000649277	0.753113
LRRC42	AT1	-0.00127566	0.0421799	-0.000725174	0.432768
TMEM59	AT1	-0.0211238	0.00974065	0.00304553	0.613892
TCEANC2	AT1	0.00178972	0.414566	0.000250913	0.634311
MRPL37	AT1	-0.00330151	0.0466402	-0.00218905	0.00349803
SSBP3	AT1	-0.000663806	0.554429	0.00101791	0.514419
ACOT11	AT1	-0.00111931	0.0577447	0.00130706	0.460812
DHCR24	AT1	0.00129351	0.887256	-0.00268697	0.770344
TMEM61	AT1	-0.000441053	0.182926	-0.000378906	0.387236
USP24	AT1	0.00440344	0.0686642	-0.000455032	0.897402
PLPP3	AT1	0.00241271	0.447203	0.00344465	0.311143
PRKAA2	AT1	-0.000906248	0.0165637	0.00251867	0.179868
OMA1	AT1	-0.00153788	0.0985301	-0.000840308	0.113416
TACSTD2	AT1	-0.0250229	0.181127	-0.0161564	0.496097
MYSM1	AT1	0.00239587	0.192261	0.000889513	0.514794
JUN	AT1	0.0394996	0.0479028	0.0255033	0.274874
FGGY	AT1	0.00014994	0.96716	-0.00636151	0.0206292
HOOK1	AT1	2.20418e-05	0.985077	0.000353988	0.746119
NFIA	AT1	0.00568734	0.237572	0.015079	0.0108081
TM2D1	AT1	-0.00208128	0.38457	0.00239588	0.331995
PATJ	AT1	0.0429698	0.00863055	0.0261218	0.0306376
USP1	AT1	0.00259349	0.181186	5.38869e-05	0.972127
DOCK7	AT1	0.00157576	0.403313	0.00126453	0.649797
ATG4C	AT1	-0.000312227	0.602029	0.000226037	0.577608
ALG6	AT1	-0.000549487	0.0787363	-0.000665672	0.506094
ITGB3BP	AT1	0.000861788	0.478876	0.000719965	0.704274
PGM1	AT1	0.00407122	0.33987	0.00358725	0.339996
ROR1	AT1	0.0135445	0.334291	0.0264433	0.12728
CACHD1	AT1	0.0035159	0.300276	0.00266711	0.138292
RAVER2	AT1	-0.000714799	0.114149	-1.23094e-05	0.982753
JAK1	AT1	0.00376075	0.0991149	-1.18674e-05	0.998261
LEPROT	AT1	0.00393593	0.569128	0.00240849	0.577263
PDE4B	AT1	0.00134796	0.484402	0.000930305	0.386359
MIER1	AT1	0.00155948	0.50374	0.0021233	0.402009
SLC35D1	AT1	0.00190311	0.239642	3.2689e-05	0.937422
SERBP1	AT1	-0.000500517	0.90813	-0.000107768	0.979249
GADD45A	AT1	-0.000391468	0.731036	-0.00234061	0.417667
GNG12	AT1	0.00325336	0.232221	0.00438305	0.135068
WLS	AT1	-0.000990884	0.653896	0.00402743	0.0874046
LRRC40	AT1	-0.00033492	0.528309	0.0010113	0.584517
SRSF11	AT1	0.00417735	0.454248	0.000912833	0.810986
ANKRD13C	AT1	0.00809543	0.00110926	0.000663208	0.730327
ZRANB2	AT1	-0.00030674	0.876404	-0.00544013	0.0235334
FPGT	AT1	-0.00109432	0.012662	-0.00046494	0.46324
CRYZ	AT1	0.00240838	0.183498	-0.00467995	0.000663525
TYW3	AT1	-0.000637669	0.550601	-0.00159906	0.455499
ACADM	AT1	-0.00230091	0.31473	-0.000187785	0.916001
RABGGTB	AT1	0.000491187	0.771543	-0.00159913	0.282453
ST6GALNAC3	AT1	0.00397647	0.28132	0.00688278	0.347383
ST6GALNAC5	AT1	0.013975	0.142897	0.002934	0.687345
PIGK	AT1	0.00261781	0.161634	0.00102388	0.474556
USP33	AT1	0.00212188	0.485449	9.15692e-05	0.950228
MIGA1	AT1	0.000959076	0.689511	0.00911754	0.0450108
NEXN	AT1	0.00629018	0.144533	0.000345772	0.899567
FUBP1	AT1	-3.93654e-05	0.988062	0.00181349	0.426904
DNAJB4	AT1	-0.000262197	0.888928	-0.00212131	0.467023
IFI44	AT1	6.51477e-05	0.946655	0.000442792	0.74056
ADGRL2	AT1	0.000135006	0.75925	0.00106841	0.156978
TTLL7	AT1	0.00569239	0.233415	-0.000396326	0.927853
PRKACB	AT1	-0.000108299	0.880223	0.00147848	0.407356
RPF1	AT1	-0.000761857	0.340891	-0.000473036	0.749506
GNG5	AT1	-0.00324267	0.523	-0.0172444	0.00567679
CTBS	AT1	-0.00132928	0.165177	0.000367497	0.591032
SSX2IP	AT1	-0.000988933	0.234358	0.000918613	0.619206
SYDE2	AT1	-0.00206692	0.281924	-0.00023263	0.894033
C1orf52	AT1	-0.0022323	0.325393	-0.00107246	0.283568
BCL10	AT1	-0.00233002	0.180287	0.000212811	0.85417
DDAH1	AT1	0.00155148	0.411228	0.00233871	0.403263
CYR61	AT1	0.00417415	0.525744	0.00888441	0.762855
ZNHIT6	AT1	0.00682288	0.0466247	0.00106028	0.30479
ODF2L	AT1	0.00194483	0.574101	0.00524336	0.0539749
SH3GLB1	AT1	-0.000157579	0.948636	0.00100878	0.67369
SELENOF	AT1	-0.00361257	0.199535	0.00922325	0.00105574
HS2ST1	AT1	0.000800173	0.770168	0.0018473	0.438022
LMO4	AT1	-0.000592948	0.838328	0.0045591	0.138784
PKN2	AT1	0.000610675	0.798451	0.00271163	0.276105
GTF2B	AT1	-0.00275374	0.118963	-0.000707518	0.590016
KYAT3	AT1	0.00108277	0.592352	-5.26949e-07	0.999688
RBMXL1	AT1	-0.000329386	0.299226	0.000205594	0.878941
GBP3	AT1	-5.5282e-05	0.92868	0.00131687	0.381374
GBP1	AT1	-0.00101245	0.534321	0.00189353	0.324171
GBP2	AT1	-0.000726674	0.449357	-0.000187994	0.745806
LRRC8B	AT1	0.00325143	0.0654296	-0.000333028	0.802373
ZNF326	AT1	0.00307853	0.168408	-0.00072343	0.764611
ZNF644	AT1	0.00235896	0.432894	-0.000684101	0.841795
TGFBR3	AT1	0.00400481	0.216193	-0.00140534	0.223436
BTBD8	AT1	0.000339984	0.541995	0.000383614	0.308931
GLMN	AT1	-1.3555e-05	0.973345	-0.000656213	0.372819
RPAP2	AT1	-0.000930459	0.201651	-0.000516347	0.642109
EVI5	AT1	0.0153198	0.01071	0.015112	0.360719
RPL5	AT1	-0.0496495	0.0230228	0.00145293	0.954643
MTF2	AT1	0.00159451	0.39159	-0.000115246	0.908634
TMED5	AT1	0.000378236	0.880274	-0.00198387	0.227173
CCDC18	AT1	0.00182839	0.25515	-0.000214006	0.880183
DR1	AT1	0.00101874	0.534101	0.000760767	0.519804
FNBP1L	AT1	0.00508132	0.218207	0.00218855	0.64528
BCAR3	AT1	0.00164167	0.437956	0.0035875	0.400374
DNTTIP2	AT1	-0.00151556	0.2124	0.00110117	0.603593
GCLM	AT1	0.00033012	0.789623	-0.00674635	0.0156721
ARHGAP29	AT1	0.00175016	0.691186	-0.0013679	0.593835
ABCD3	AT1	0.00319862	0.182238	-0.000253006	0.891581
F3	AT1	-0.000849445	0.896173	0.0152562	0.024598
SLC44A3	AT1	0.0028815	0.179524	-0.0039366	0.0491802
CNN3	AT1	0.0085661	0.0591775	-0.00671523	0.0808993
ALG14	AT1	-0.003685	0.242551	-0.00229731	0.041501
TMEM56	AT1	0.000689402	0.685024	0.000704444	0.720078
PTBP2	AT1	0.00691526	0.079833	0.00210195	0.319453
DPYD	AT1	0.00535286	0.154021	0.00325414	0.280771
SNX7	AT1	-0.00157774	0.160489	-0.000289163	0.762697
AGL	AT1	-0.00252738	0.124008	-0.00192341	0.112568
SLC35A3	AT1	0.000105107	0.978184	0.00309699	0.223306
SASS6	AT1	0.000664239	0.0543849	0.000190037	0.8362
TRMT13	AT1	0.00148695	0.418958	0.000602676	0.578902
DBT	AT1	-0.000586391	0.843169	0.00324827	0.127344
RTCA	AT1	0.00217957	0.348898	-0.00165111	0.13355
CDC14A	AT1	0.00191361	0.178669	0.000542259	0.747223
EXTL2	AT1	-0.000416838	0.516753	-0.00189924	0.0709452
SLC30A7	AT1	0.000148432	0.925648	-0.00183491	0.172157
DPH5	AT1	8.57894e-05	0.904636	-0.000965841	0.0458038
RNPC3	AT1	0.000819785	0.645396	-3.74496e-05	0.979731
AMY2B	AT1	0.00243159	0.122099	0.000368539	0.834696
PRMT6	AT1	-0.000602289	0.116492	0.000169022	0.721622
SLC25A24	AT1	-0.00240662	0.560805	5.59496e-05	0.978098
FAM102B	AT1	-0.000609897	0.0380566	-0.000111771	0.935975
PRPF38B	AT1	0.00026339	0.89955	0.000225486	0.919377
STXBP3	AT1	-0.00144194	0.548449	-0.000138327	0.897146
GPSM2	AT1	-0.00142785	0.12323	0.00209132	0.292773
CLCC1	AT1	0.000212919	0.772581	0.000278985	0.747292
WDR47	AT1	0.000152427	0.751015	-0.000351101	0.765433
TAF13	AT1	0.00356537	0.175725	-0.00172942	0.185285
TMEM167B	AT1	-0.000897448	0.362792	-0.00226937	0.0400107
KIAA1324	AT1	-0.00258703	0.0273319	0.00257319	0.131554
SARS	AT1	-0.00270042	0.33206	-0.00271083	0.290309
CELSR2	AT1	0.00308393	0.1665	-0.000306276	0.755206
SORT1	AT1	0.00248732	0.61274	0.00313761	0.318463
PSMA5	AT1	-0.00585522	0.0857651	-0.000424286	0.841484
CYB561D1	AT1	-0.000588323	0.505091	-0.000193608	0.779909
GNAI3	AT1	-0.00114232	0.632037	0.00112413	0.559538
GSTM4	AT1	-0.00103459	0.201331	-0.000495263	0.680229
GSTM3	AT1	-0.00198791	0.0682262	-0.00084465	0.566866
CSF1	AT1	0.000271627	0.358534	0.000534912	0.172494
AHCYL1	AT1	0.00410677	0.188131	-0.00522001	0.0541082
STRIP1	AT1	0.00047265	0.485284	-8.23888e-05	0.934795
RBM15	AT1	-0.00122505	0.439803	6.63555e-05	0.898322
SLC16A4	AT1	0.000813589	0.674708	0.00132222	0.517911
LAMTOR5	AT1	-0.000713679	0.833775	0.000203665	0.950301
LRIF1	AT1	8.25862e-06	0.987335	0.000375958	0.500641
DRAM2	AT1	-0.000647386	0.691567	0.000771516	0.671996
CEPT1	AT1	0.000540994	0.760733	-0.000672076	0.615801
DENND2D	AT1	0.000419508	0.523802	0.00140679	0.437974
PIFO	AT1	0.000680288	0.182392	-0.000328995	0.625902
WDR77	AT1	-0.000497016	0.0915994	-0.000880593	0.0121096
ATP5PB	AT1	-0.0108962	0.00904726	0.00478698	0.031114
RAP1A	AT1	0.00182625	0.544362	-0.00539042	0.11899
DDX20	AT1	-0.000460215	0.128214	3.26522e-05	0.955594
CTTNBP2NL	AT1	-0.00100808	0.658381	-0.00195423	0.342209
WNT2B	AT1	0.000179894	0.922097	0.00013185	0.862422
ST7L	AT1	0.000776387	0.629784	0.000231485	0.852982
CAPZA1	AT1	-0.000918077	0.65474	0.00265091	0.633395
MOV10	AT1	0.00106938	0.395074	-0.000718393	0.422566
RHOC	AT1	-0.00189283	0.611906	-0.00206658	0.371421
LRIG2	AT1	-0.00434986	0.168814	0.005398	0.260043
MAGI3	AT1	0.0357938	0.0939492	0.044609	0.0809355
PHTF1	AT1	0.000450075	0.855905	0.00308624	0.482645
RSBN1	AT1	-0.00263728	0.437557	0.000938836	0.630885
HIPK1	AT1	-0.000796641	0.726836	0.0022826	0.581414
TRIM33	AT1	-0.000155285	0.925281	0.00102679	0.637068
BCAS2	AT1	-0.00356443	0.0629351	0.000390374	0.756272
DENND2C	AT1	0.00211938	0.430958	0.0038503	0.389648
NRAS	AT1	-1.19974e-05	0.989811	-0.000524111	0.583246
CSDE1	AT1	-0.00454048	0.278022	0.00468104	0.279735
SIKE1	AT1	-0.000569762	0.429996	0.000173536	0.849484
VANGL1	AT1	0.000325007	0.533863	2.57632e-05	0.950976
ATP1A1	AT1	0.00237362	0.843721	-0.0101779	0.150727
CD58	AT1	-0.000671513	0.384917	0.000267784	0.890344
IGSF3	AT1	0.000451085	0.624109	-0.000422149	0.819277
PTGFRN	AT1	-0.000653299	0.192761	0.00050169	0.184915
TTF2	AT1	-0.000683471	0.398125	0.000125842	0.810584
MAN1A2	AT1	0.00428885	0.255998	0.00512098	0.00517081
GDAP2	AT1	0.00264869	0.24169	0.00117703	0.271002
WDR3	AT1	-0.000321871	0.715995	0.000712467	0.283735
WARS2	AT1	0.00453358	0.0626134	0.00108256	0.580498
NOTCH2	AT1	0.00137231	0.64744	0.00140284	0.62799
SEC22B	AT1	0.00122774	0.516745	0.000233278	0.843125
NBPF26	AT1	0.00692706	0.0233004	0.00434831	0.324957
LINC00623	AT1	0.00291391	0.102569	-0.000353976	0.783804
SRGAP2C	AT1	0.00401779	0.323352	0.00723328	0.22909
NBPF15	AT1	0.000415619	0.880441	0.00123344	0.660137
SRGAP2B	AT1	7.84208e-05	0.98047	0.00997001	0.0914453
GPR89A	AT1	0.000211481	0.872074	-0.000551406	0.36216
RNF115	AT1	0.00335762	0.332056	-0.00182758	0.374275
POLR3C	AT1	0.000288364	0.868687	-0.000485861	0.560481
PIAS3	AT1	0.00011448	0.942697	-0.000836194	0.1266
PEX11B	AT1	-0.000790001	0.411528	-0.00248612	0.0357728
RBM8A	AT1	-0.00221344	0.467075	0.000377902	0.867025
POLR3GL	AT1	-0.00260721	0.0673561	-0.00101997	0.086984
TXNIP	AT1	-0.00293426	0.405167	-0.00177621	0.774397
NBPF10	AT1	0.00444292	0.103983	0.00119827	0.537571
NOTCH2NL	AT1	-0.000501015	0.134052	-0.00086411	0.0518784
NBPF12	AT1	0.0059455	0.0581725	-0.00015846	0.964675
PRKAB2	AT1	0.00140279	0.0858654	-0.000578384	0.430735
FMO5	AT1	-0.000958812	0.0164041	-0.00187052	0.0299978
CHD1L	AT1	0.000884181	0.586066	-0.000457414	0.513774
ACP6	AT1	0.00039543	0.80873	-0.000394931	0.357695
GPR89B	AT1	-0.000969538	0.224327	-0.000253998	0.530564
NBPF11	AT1	0.00258682	0.157448	0.00592327	0.0459178
NBPF14	AT1	0.0135447	0.00685298	0.00642736	0.478903
PDE4DIP	AT1	0.000738904	0.804667	0.00568548	0.0571862
NBPF9	AT1	0.00336126	0.0986507	0.000237908	0.93061
NBPF19	AT1	0.012208	0.0614037	0.00481425	0.264621
HIST2H2BE	AT1	-0.000776309	0.728546	-0.000891909	0.624572
HIST2H2AC	AT1	0.000416439	0.374835	9.53458e-05	0.852187
BOLA1	AT1	0.00169318	0.593975	-0.000327708	0.598889
SF3B4	AT1	0.0018175	0.601978	-0.00242554	0.24309
OTUD7B	AT1	0.00762776	0.0709752	0.0078054	0.139396
VPS45	AT1	0.000862618	0.163609	0.000413793	0.670661
PLEKHO1	AT1	0.000659287	0.851784	-0.00167456	0.622297
ANP32E	AT1	-0.00092109	0.125217	-0.000182796	0.75532
APH1A	AT1	-0.00164511	0.634105	-0.00301012	0.0549092
MRPS21	AT1	-0.00829556	0.0091432	-0.00444221	0.0985247
PRPF3	AT1	-0.000916634	0.706592	0.00046134	0.818788
RPRD2	AT1	-0.00105879	0.769212	-0.00072018	0.722157
TARS2	AT1	-0.000463763	0.258047	0.000379511	0.763758
MCL1	AT1	-0.00323214	0.258574	-0.00101672	0.871673
ENSA	AT1	-0.00775453	0.0102714	0.00209511	0.474977
GOLPH3L	AT1	-0.00160335	0.0482803	-0.00197021	0.0907883
CTSS	AT1	-0.00207039	0.101875	-0.00170087	0.549964
ARNT	AT1	0.00229779	0.330204	-0.00130831	0.306132
SETDB1	AT1	-0.000498203	0.455264	0.00155393	0.460652
CERS2	AT1	-0.00141101	0.507734	-0.00648507	0.0529764
PRUNE1	AT1	0.00208348	0.204156	0.00160173	0.377423
BNIPL	AT1	-0.00143643	0.373386	-0.00184611	0.0565151
C1orf56	AT1	-0.00371563	0.0775948	-0.00138078	0.203142
CDC42SE1	AT1	-0.00299322	0.0429119	-0.000107735	0.928703
GABPB2	AT1	0.000888401	0.291059	0.00154035	0.425632
SCNM1	AT1	-0.00122935	0.473256	-0.000327483	0.710882
VPS72	AT1	-0.00101594	0.0846259	-0.000541941	0.476866
PIP5K1A	AT1	0.0051988	0.0721589	0.00113999	0.689309
PSMD4	AT1	0.000167209	0.951779	-0.00299127	0.0837458
ZNF687	AT1	-0.000227981	0.176871	-0.000230524	0.516131
PI4KB	AT1	-0.000694001	0.462439	0.000214591	0.918881
RFX5	AT1	-0.000784209	0.131852	0.000399266	0.464916
SELENBP1	AT1	-0.00147455	0.826719	-0.00473274	0.529157
PSMB4	AT1	-0.00105002	0.663259	-0.000848321	0.639574
POGZ	AT1	0.000306324	0.940556	0.00137852	0.656284
CGN	AT1	0.00701849	0.0559718	0.00345168	0.554401
TUFT1	AT1	0.00583696	0.0278012	0.0011544	0.582429
SNX27	AT1	0.00149475	0.707613	-0.00190992	0.460508
MRPL9	AT1	-0.001692	0.0656788	0.000400455	0.829553
RORC	AT1	0.000136046	0.832383	-0.00293117	0.00703779
THEM4	AT1	-0.000649525	0.0434371	-0.00208704	0.00409323
S100A10	AT1	-0.0069942	0.865806	-0.085437	0.0875079
S100A11	AT1	-0.040987	0.0520328	-0.0216097	0.0923445
S100A9	AT1	-0.00148501	0.55418	0.00350365	0.716735
S100A8	AT1	-0.00112661	0.531052	-0.00113803	0.902197
S100A6	AT1	-0.0549381	0.523731	-0.315377	0.017085
S100A4	AT1	0.0140402	0.793714	-0.0368662	0.0417362
S100A2	AT1	-0.0602453	0.0917698	0.00782153	0.0993375
S100A16	AT1	-0.00165863	0.602324	-0.00450994	0.174488
S100A14	AT1	-0.00155917	0.835698	-0.00576728	0.448056
S100A13	AT1	0.000179479	0.961234	-0.00627246	0.112426
CHTOP	AT1	0.000149173	0.934112	-0.000969251	0.705497
SNAPIN	AT1	-0.00198234	0.0758278	-0.000702069	0.318866
ILF2	AT1	-0.000508508	0.850063	-0.00292954	0.177245
INTS3	AT1	-0.000262472	0.883863	-0.00113409	0.595857
SLC27A3	AT1	0.00103809	0.542399	-0.00192765	0.211835
GATAD2B	AT1	-0.000362007	0.949274	0.00654565	0.107983
DENND4B	AT1	0.000399973	0.422313	-0.00137198	0.183657
CRTC2	AT1	0.00205021	0.203824	-0.000604423	0.69972
SLC39A1	AT1	0.00677342	0.0153584	-0.000363095	0.841356
CREB3L4	AT1	-0.000244432	0.528579	0.000447502	0.648372
JTB	AT1	0.00390838	0.336214	-0.00324341	0.24845
RAB13	AT1	-0.00519587	0.0320149	0.00278194	0.174379
RPS27	AT1	-0.137339	0.0181	-0.0912225	0.115564
TPM3	AT1	0.00170611	0.761752	-0.00157201	0.717272
C1orf43	AT1	0.000689414	0.759021	-0.00612938	0.0127689
UBAP2L	AT1	0.00196289	0.292429	-0.00142719	0.489699
HAX1	AT1	-0.00332364	0.247593	-0.000304556	0.882834
IL6R	AT1	0.00296562	0.445591	0.00358021	0.40162
SHE	AT1	-0.000731465	0.39971	0.00054378	0.467722
TDRD10	AT1	0.00415688	0.0335826	-0.000291314	0.670227
UBE2Q1	AT1	0.00221222	0.218202	0.000342729	0.822822
ADAR	AT1	-0.00147793	0.603936	0.00029756	0.907879
KCNN3	AT1	0.00603358	0.0600798	0.000663513	0.709267
PMVK	AT1	-4.74886e-05	0.983953	-0.00503577	0.0341224
PBXIP1	AT1	0.000351021	0.795686	2.19476e-05	0.987238
PYGO2	AT1	0.00116059	0.112169	-0.00212336	0.068767
SHC1	AT1	-0.000321529	0.543749	-0.000768794	0.681096
CKS1B	AT1	-0.00133662	0.29624	-0.000267222	0.763165
FLAD1	AT1	0.00129593	0.255613	-0.000813539	0.0847417
ZBTB7B	AT1	0.000358125	0.82765	-0.00122423	0.180036
ADAM15	AT1	0.00073948	0.671289	-0.000294099	0.710137
EFNA4	AT1	-0.000335358	0.262684	-0.00033303	0.17839
EFNA1	AT1	0.00960684	0.411542	-0.0139745	0.178633
SLC50A1	AT1	4.18303e-05	0.981121	0.00013653	0.904892
DPM3	AT1	-0.00170161	0.425124	-0.00370566	0.0362569
KRTCAP2	AT1	-0.000442839	0.890611	-0.0063944	0.0579377
MUC1	AT1	-0.0120765	0.303935	-0.0206012	0.3098
THBS3	AT1	0.000677109	0.211346	-0.000583299	0.110989
MTX1	AT1	-0.00199329	0.0053664	-0.00234693	0.066755
GBA	AT1	-0.00035972	0.710045	-0.000462652	0.799268
FAM189B	AT1	0.00230741	0.210699	0.000175644	0.921134
SCAMP3	AT1	-0.000795196	0.301814	-0.00335061	0.1216
CLK2	AT1	0.000167127	0.817566	-0.000662271	0.113054
FDPS	AT1	-0.00386027	0.175644	-0.00363682	0.111344
RUSC1	AT1	0.00172606	0.33925	-0.000426884	0.484873
ASH1L	AT1	0.00307781	0.37559	0.00300206	0.510751
MSTO1	AT1	-0.000376718	0.510783	-0.000534296	0.226367
YY1AP1	AT1	0.00155774	0.348146	0.00193527	0.442239
DAP3	AT1	0.000163281	0.93328	-3.2312e-05	0.981202
GON4L	AT1	0.00110893	0.671784	-0.000475935	0.737633
RIT1	AT1	0.00338542	0.343314	0.00150883	0.487668
KHDC4	AT1	0.00264047	0.247844	0.00129616	0.340961
ARHGEF2	AT1	-0.00211671	0.591275	-0.00286811	0.312827
SSR2	AT1	0.000962274	0.761901	-0.00168115	0.740295
UBQLN4	AT1	0.000769475	0.426048	-0.000485461	0.542609
LAMTOR2	AT1	0.00247944	0.440551	-0.00655	0.00393474
RAB25	AT1	-0.000494347	0.858428	-0.00961643	0.0176958
LMNA	AT1	0.0132359	0.067581	0.0265997	0.070966
SEMA4A	AT1	-0.00153764	0.104925	0.00492107	0.475559
SLC25A44	AT1	0.00168843	0.284291	-0.000260838	0.942427
PMF1.BGLAP	AT1	0.003373	0.45496	0.00490983	0.351761
PMF1	AT1	-0.00284679	0.0570594	0.00110536	0.370072
SMG5	AT1	0.00078155	0.635457	-0.00147191	0.471784
GLMP	AT1	-0.00122095	0.16739	-0.00282184	0.000100875
CCT3	AT1	-0.00104045	0.676572	-0.00206183	0.189549
MEF2D	AT1	0.00040045	0.830481	0.000733868	0.574101
NAXE	AT1	0.00146864	0.601194	0.00508776	0.0120587
GPATCH4	AT1	0.000442478	0.680217	0.000561869	0.696959
ISG20L2	AT1	-0.000493855	0.396927	0.000345186	0.630042
RRNAD1	AT1	-0.00197778	0.223471	-0.000817033	0.242098
MRPL24	AT1	-0.000484576	0.808712	0.000284325	0.884436
HDGF	AT1	0.00198143	0.274735	0.00480357	0.0615596
PRCC	AT1	-0.00231111	0.194996	-0.00240193	0.0756335
ARHGEF11	AT1	0.000919109	0.180328	0.00127188	0.524514
ETV3	AT1	0.00014152	0.828315	0.00108138	0.271953
IFI16	AT1	-0.00173128	0.445566	0.00230959	0.0423761
DUSP23	AT1	-0.00661862	0.00421238	-0.0045595	0.0475878
TAGLN2	AT1	0.00729564	0.52561	-0.0272655	0.0479252
PIGM	AT1	-0.000466908	0.426363	-0.00187162	0.0634097
IGSF8	AT1	0.00214201	0.212068	-0.00121829	0.329932
PEA15	AT1	-0.00146869	0.389733	-0.0052945	0.00308416
DCAF8	AT1	-0.00257209	0.188209	-0.00374376	0.0104804
PEX19	AT1	-0.000579126	0.187699	-0.000150182	0.85066
COPA	AT1	0.00709074	0.0950414	0.00190882	0.443708
NCSTN	AT1	0.00139129	0.448096	-0.00193815	0.215446
ITLN2	AT1	-0.000279477	0.956307	-0.00698419	0.0265423
F11R	AT1	0.00098526	0.877008	0.000162287	0.973211
TSTD1	AT1	-0.0114073	0.0491112	-0.0119615	0.103033
KLHDC9	AT1	-0.000419828	0.230059	-0.00202919	0.0511548
PFDN2	AT1	-0.00132401	0.726701	-0.00248658	0.0850671
NIT1	AT1	-0.00116996	0.218624	-0.000418565	0.600413
DEDD	AT1	0.000165204	0.82513	-0.00020714	0.795617
UFC1	AT1	0.00566991	0.139321	0.000223359	0.868249
USP21	AT1	-0.000705708	0.392393	-0.00206769	0.0212473
PPOX	AT1	-0.000701657	0.152828	-9.9523e-05	0.900813
B4GALT3	AT1	0.000429512	0.814414	-0.000572105	0.621941
NDUFS2	AT1	-0.00317123	0.107467	-0.00170573	0.205405
FCER1G	AT1	0.00042996	0.641953	-0.00233655	0.522949
SDHC	AT1	0.00264999	0.492008	-0.00466487	0.00756496
DUSP12	AT1	-0.00108917	0.0140468	0.000953132	0.191
ATF6	AT1	0.00291082	0.420782	0.00488955	0.242088
NOS1AP	AT1	0.00391854	0.171228	0.00214272	0.322219
UHMK1	AT1	-0.00120658	0.511518	-0.000757685	0.601092
UAP1	AT1	-0.000741508	0.673975	0.000870569	0.639009
HSD17B7	AT1	-0.0007473	0.426688	-0.000221076	0.772734
PBX1	AT1	0.00888511	0.0346926	0.00367261	0.302125
MGST3	AT1	-0.0112322	0.004866	-0.0064858	0.163973
ALDH9A1	AT1	-0.00181435	0.0599675	0.00139266	0.313952
TMCO1	AT1	0.000199607	0.935835	0.000101331	0.957528
UCK2	AT1	0.00131102	0.0253595	-7.75246e-05	0.953281
POGK	AT1	0.00120274	0.43524	-7.80964e-05	0.970305
TADA1	AT1	-0.000507377	0.77595	6.60891e-05	0.907966
POU2F1	AT1	0.000531991	0.828025	0.00445857	0.0736989
CREG1	AT1	-0.00262158	0.156048	0.00166526	0.489308
MPZL1	AT1	0.00300453	0.411367	0.00138241	0.75932
MPC2	AT1	-0.000793789	0.715646	-0.000595555	0.78442
DCAF6	AT1	0.00738739	0.0521083	0.00378969	0.334633
GPR161	AT1	-0.000246213	0.912152	0.0003996	0.625081
TIPRL	AT1	-0.0013931	0.564909	0.000351864	0.708338
SFT2D2	AT1	-0.000205177	0.869021	-0.00127291	0.353382
ATP1B1	AT1	0.0128083	0.200001	0.0115997	0.318972
NME7	AT1	0.00642715	0.0785662	-0.000440694	0.871406
BLZF1	AT1	-0.00115267	0.269572	-0.000383827	0.672864
SLC19A2	AT1	0.00216285	0.237749	-0.00064043	0.724615
SCYL3	AT1	0.000631718	0.519925	0.000129942	0.87449
KIFAP3	AT1	0.00391898	0.11536	-0.000749995	0.695758
GORAB	AT1	-0.00216171	0.211311	-0.000529108	0.237106
FMO2	AT1	-0.000209736	0.973007	0.032645	0.0343835
FMO4	AT1	-0.00183908	0.27361	0.001605	0.389252
PRRC2C	AT1	0.00687724	0.0408253	0.00342411	0.379154
VAMP4	AT1	-0.000311469	0.590195	-0.00173246	0.0882424
METTL13	AT1	-0.000431111	0.116117	-0.000556461	0.499562
DNM3	AT1	0.00278108	0.313088	0.00222209	0.422691
PIGC	AT1	-0.00212283	0.0282066	-0.000376121	0.704267
SUCO	AT1	0.00199251	0.57155	0.000809053	0.691101
PRDX6	AT1	0.00162463	0.747804	-0.0042328	0.402677
KLHL20	AT1	0.00102755	0.538703	-0.00134988	0.307062
DARS2	AT1	0.00532612	0.151502	0.00224109	0.266698
ZBTB37	AT1	0.00117079	0.0803581	0.000369898	0.524463
RC3H1	AT1	0.0104738	0.00203051	0.00356573	0.345177
RABGAP1L	AT1	0.0163908	0.0186449	0.000926891	0.866915
CACYBP	AT1	0.000278238	0.911112	0.000425831	0.835567
MRPS14	AT1	-0.000963785	0.465355	0.000668225	0.568835
KIAA0040	AT1	-0.000604016	0.513791	0.000618873	0.417405
COP1	AT1	0.0021924	0.457926	0.00350502	0.347659
RASAL2	AT1	0.0119866	0.357284	0.00551326	0.835949
RALGPS2	AT1	0.00374152	0.0887516	0.00196328	0.204109
FAM20B	AT1	0.000148502	0.933126	0.000843908	0.477644
TOR3A	AT1	0.000987149	0.574689	-0.00217958	0.0483838
ABL2	AT1	0.0012833	0.561828	0.00252528	0.256694
SOAT1	AT1	0.000837385	0.298967	0.00144347	0.512567
TOR1AIP2	AT1	-0.00168632	0.754324	0.00411768	0.361126
TOR1AIP1	AT1	9.73488e-05	0.955252	-0.00381442	0.152179
CEP350	AT1	0.00402986	0.216202	-0.000759627	0.731402
QSOX1	AT1	0.00777173	0.00796662	0.000589562	0.882457
ACBD6	AT1	0.00413943	0.0268885	0.000802694	0.707237
XPR1	AT1	0.00388202	0.218002	0.00492655	0.362317
STX6	AT1	-0.00123012	0.00995431	-0.00108856	0.086952
MR1	AT1	-0.000674462	0.155465	0.00117394	0.532642
GLUL	AT1	-0.0389874	0.05879	0.000571347	0.893925
RNASEL	AT1	-0.000419517	0.620511	0.000322441	0.447714
RGS16	AT1	0.00191528	0.595265	0.00366014	0.280324
DHX9	AT1	0.00435453	0.123567	0.00181134	0.402149
LAMC1	AT1	0.00578756	0.212595	-0.000537595	0.920016
LAMC2	AT1	0.00224953	0.445297	0.00637722	0.608266
SMG7	AT1	0.0040304	0.0952328	0.00282459	0.244486
ARPC5	AT1	-0.004517	0.312474	0.00151137	0.785761
RGL1	AT1	-0.000177744	0.70593	0.000192313	0.90405
TSEN15	AT1	-0.00307342	0.122176	-0.000862166	0.43052
C1orf21	AT1	0.0116686	0.0219579	-0.00082407	0.713839
EDEM3	AT1	-0.00239734	0.180935	0.00217055	0.369303
FAM129A	AT1	0.000448149	0.817936	0.00165232	0.173182
RNF2	AT1	-0.000328957	0.51168	-0.00218072	0.0338462
TRMT1L	AT1	0.000446903	0.63188	-0.000208312	0.756478
SWT1	AT1	0.00216216	0.177642	-0.000484475	0.549644
IVNS1ABP	AT1	0.00159286	0.466484	0.00330147	0.23821
TPR	AT1	0.00555798	0.141083	0.00279186	0.377587
ODR4	AT1	0.00281516	0.137192	0.00230753	0.101007
PTGS2	AT1	0.0172042	0.0160883	0.00624756	0.611197
PLA2G4A	AT1	0.00103185	0.304973	-0.000193752	0.849082
RGS2	AT1	0.000487141	0.262012	0.00293712	0.273981
UCHL5	AT1	0.000812961	0.641646	-0.00287033	0.0241826
TROVE2	AT1	0.000133834	0.947289	0.00103723	0.617578
GLRX2	AT1	0.00114574	0.474245	-0.000637179	0.296125
CDC73	AT1	0.00426624	0.0968163	0.00195759	0.370266
KCNT2	AT1	-0.00619364	0.703482	0.0137914	0.270524
CFH	AT1	-0.00239535	0.0425283	0.00356273	0.125773
ZBTB41	AT1	-6.19847e-05	0.941094	0.000350008	0.78781
DENND1B	AT1	0.00174061	0.381687	0.00270005	0.294035
C1orf53	AT1	-0.000539971	0.157281	-0.000634117	0.289241
NEK7	AT1	0.00398631	0.345134	0.00351008	0.329295
PTPRC	AT1	0.000693028	0.652794	-0.00142544	0.514838
ZNF281	AT1	0.00152226	0.498869	1.08903e-06	0.9993
DDX59	AT1	0.000368358	0.499869	-0.00187983	0.110609
CAMSAP2	AT1	0.00221799	0.412625	0.00424031	0.0980202
INAVA	AT1	-0.000602204	0.487771	0.0027563	0.0191273
TMEM9	AT1	-0.0026477	0.449818	-0.00279493	0.110278
LAD1	AT1	-0.000997791	0.33749	-0.00077353	0.109848
PHLDA3	AT1	0.00375795	0.155906	-0.00118689	0.595357
CSRP1	AT1	0.00204172	0.552153	-0.00366364	0.236656
IPO9	AT1	0.00304224	0.0840834	0.00112255	0.484362
SHISA4	AT1	0.00262788	0.109932	-0.000243447	0.894629
TIMM17A	AT1	-0.00263141	0.26148	-0.000229438	0.952623
RNPEP	AT1	0.00472405	0.169426	-0.000954413	0.401276
ELF3	AT1	0.00532584	0.706043	0.0169472	0.375325
ARL8A	AT1	0.00154935	0.192892	-0.00324766	0.0444526
PPP1R12B	AT1	0.00274532	0.454159	0.00408646	0.294261
KDM5B	AT1	0.00412947	0.238988	0.00376533	0.143652
RABIF	AT1	-0.000798849	0.399937	-0.00235354	0.00868998
KLHL12	AT1	-0.000311234	0.732742	-0.000817471	0.151395
ADIPOR1	AT1	-0.00187169	0.620682	-0.00587802	0.0323206
CYB5R1	AT1	-0.000750605	0.442619	-0.000210107	0.883764
TMEM183A	AT1	-0.002596	0.0318574	-0.00183101	0.0733446
BTG2	AT1	-0.000976037	0.813774	-0.00248904	0.616586
ATP2B4	AT1	0.0167237	0.0634884	0.00738924	0.306791
ZC3H11A	AT1	0.00189069	0.407699	0.00145522	0.734546
SNRPE	AT1	-0.00638107	0.0465732	-0.00705874	0.00159221
SOX13	AT1	-0.00100704	0.0243146	-0.000559386	0.440037
GOLT1A	AT1	0.000550198	0.728249	-0.000382054	0.556223
PLEKHA6	AT1	0.000442886	0.947269	0.00635906	0.295615
PPP1R15B	AT1	0.00125154	0.121685	0.000218933	0.884535
PIK3C2B	AT1	-0.00014637	0.445992	-0.000181072	0.709972
MDM4	AT1	3.85873e-05	0.990777	0.000291077	0.960131
RBBP5	AT1	-0.000583243	0.488496	-0.000463008	0.422834
DSTYK	AT1	-0.00145111	0.510018	0.000721999	0.487569
NUAK2	AT1	0.000279986	0.355707	0.000815296	0.669193
CDK18	AT1	0.00210051	0.357535	-0.00196838	0.0230269
ELK4	AT1	-0.00266111	0.111127	0.00126502	0.169661
NUCKS1	AT1	0.00560815	0.214462	0.0111473	0.0402867
RAB29	AT1	8.12148e-05	0.925663	4.00003e-05	0.960252
SLC41A1	AT1	-0.000254852	0.878047	0.000400351	0.492444
RAB7B	AT1	-0.00042988	0.148633	0.00208005	0.109566
CTSE	AT1	0.00224853	0.521677	-0.00480999	0.53838
SRGAP2	AT1	0.00387674	0.217746	0.00458644	0.354215
RASSF5	AT1	-0.00174673	0.342416	-0.000380583	0.833041
EIF2D	AT1	0.0011534	0.613777	-0.00122495	0.163704
MAPKAPK2	AT1	0.00710716	0.0549661	-0.00234319	0.574376
PIGR	AT1	-0.00958024	0.30055	0.0253251	0.0255481
C1orf116	AT1	-0.000801114	0.850142	0.00313246	0.621193
PFKFB2	AT1	-0.00102373	0.224967	-0.00374012	0.0232279
YOD1	AT1	-0.00178978	0.269881	-0.000909951	0.551404
C4BPA	AT1	0.00823914	0.393451	-0.0308575	0.0143769
CD55	AT1	0.0204622	0.491871	-0.0324871	0.249817
CD46	AT1	-0.000338162	0.953336	0.00331881	0.567389
MIR29B2CHG	AT1	-0.00144038	0.386086	0.00151679	0.537214
PLXNA2	AT1	0.0151568	0.0136894	0.00273956	0.53625
LAMB3	AT1	-0.00106594	0.845384	0.00622023	0.5108
IRF6	AT1	-0.00181432	0.256702	0.00518829	0.672283
SERTAD4.AS1	AT1	-0.00186511	0.151397	-0.00231687	0.264353
SERTAD4	AT1	-0.00203737	0.0542007	0.00167376	0.136889
HHAT	AT1	0.000671092	0.673654	0.00108863	0.560422
RCOR3	AT1	0.00353445	0.143982	0.000748134	0.747775
LINC00467	AT1	-0.00121612	0.0179593	-0.000844491	0.279211
SLC30A1	AT1	-0.000552513	0.0348832	0.00077639	0.21757
LPGAT1	AT1	0.00099496	0.539577	0.00188328	0.0956235
INTS7	AT1	-0.000335528	0.205346	0.000625953	0.514382
PPP2R5A	AT1	-0.000103923	0.981302	6.21849e-05	0.980447
TMEM206	AT1	-1.66474e-05	0.97756	0.000495772	0.456113
NENF	AT1	0.00444762	0.257296	-0.00179785	0.389465
ATF3	AT1	0.0107774	0.04239	-0.00447812	0.694486
NSL1	AT1	0.00050799	0.710881	-0.000813944	0.235821
TATDN3	AT1	0.00170005	0.295628	-0.000414902	0.375634
FLVCR1	AT1	0.000613073	0.817005	0.00109826	0.52619
ANGEL2	AT1	0.00171891	0.435465	-0.000681324	0.63489
RPS6KC1	AT1	-0.00214931	0.272482	0.00288016	0.377305
SMYD2	AT1	0.000160449	0.932557	-0.00126762	0.469684
PTPN14	AT1	0.00334014	0.219787	0.0101365	0.00506352
KCTD3	AT1	0.000609888	0.445397	0.00235929	0.0385171
GPATCH2	AT1	0.000832678	0.646285	0.00120007	0.58009
RRP15	AT1	0.00341982	0.0657678	0.000158175	0.881537
TGFB2	AT1	0.000758413	0.673635	0.00185195	0.579967
LYPLAL1	AT1	0.000490138	0.788546	-0.00136442	0.219081
EPRS	AT1	-0.00244075	0.295852	-0.00100548	0.593934
BPNT1	AT1	0.000493733	0.430731	-0.00108495	0.0306176
IARS2	AT1	0.00131248	0.50317	0.000363811	0.784096
RAB3GAP2	AT1	-0.000376419	0.867033	0.00382367	0.146606
2022-03-02	AT1	-0.000132136	0.959601	4.69849e-05	0.983778
2022-03-01	AT1	-0.00204621	0.203347	-0.000655499	0.378436
DUSP10	AT1	0.000105399	0.906726	0.00141013	0.615744
MIA3	AT1	0.00313492	0.261908	0.000861699	0.648088
AIDA	AT1	-0.000134877	0.941413	-0.0015279	0.24962
BROX	AT1	0.000461872	0.797494	-0.00104993	0.69282
DISP1	AT1	3.39805e-05	0.914192	0.000406556	0.444087
CAPN8	AT1	0.00484606	0.159133	-0.00100292	0.660713
CAPN2	AT1	0.00586443	0.494763	-0.000966234	0.899323
TP53BP2	AT1	0.00247698	0.355902	0.000731816	0.862762
FBXO28	AT1	0.00133274	0.171245	0.000290573	0.877998
DEGS1	AT1	3.50791e-05	0.992671	-0.0013544	0.49278
NVL	AT1	0.00226475	0.161167	0.00117529	0.196405
CNIH4	AT1	0.000715019	0.825655	-0.00402334	0.136427
WDR26	AT1	0.0056486	0.0668431	0.0028307	0.327536
DNAH14	AT1	0.00294149	0.250663	0.00207099	0.422159
LBR	AT1	0.000452603	0.649418	-3.99377e-05	0.982235
ENAH	AT1	-0.000240244	0.88782	0.0031665	0.23746
SRP9	AT1	-0.00528869	0.0796922	-0.00238214	0.331368
EPHX1	AT1	-0.0112605	0.140817	-0.00389253	0.134263
TMEM63A	AT1	-0.000677476	0.504419	0.00103983	0.384396
PYCR2	AT1	-0.00182591	0.089984	-0.000933408	0.344816
SDE2	AT1	0.000804412	0.648243	-0.00026817	0.895413
H3F3A	AT1	-0.0201389	0.0888792	-0.00710035	0.605127
ACBD3	AT1	0.0036337	0.0545085	0.00500616	0.119905
LIN9	AT1	6.99998e-05	0.85351	-0.00150089	0.119872
PARP1	AT1	0.0029538	0.423611	-0.000405657	0.849103
ITPKB	AT1	0.000577606	0.793581	-0.000316962	0.655586
PSEN2	AT1	0.000355719	0.841483	-0.00069662	0.306843
COQ8A	AT1	0.00172666	0.282707	0.00145204	0.026881
CDC42BPA	AT1	0.00622273	0.197418	0.00743228	0.0843189
ZNF678	AT1	0.000128221	0.741194	0.000355239	0.291765
SNAP47	AT1	-0.000673994	0.334587	0.000177726	0.700286
JMJD4	AT1	-0.000295222	0.354431	-0.00150152	0.0978189
WNT9A	AT1	0.00527456	0.0964528	0.00195197	0.278565
WNT3A	AT1	0.00166988	0.0273368	0.000716813	0.519829
ARF1	AT1	-0.000964705	0.80903	6.02228e-05	0.988874
C1orf35	AT1	0.00116456	0.390691	0.00229817	0.520318
MRPL55	AT1	-0.0038436	0.162885	-0.00332343	0.196568
GUK1	AT1	-0.00480292	0.160716	-0.00184681	0.619229
IBA57	AT1	0.000112243	0.78165	-0.000116878	0.8635
OBSCN	AT1	-0.000490135	0.583315	-0.000656774	0.143806
TRIM11	AT1	0.00148074	0.0859289	-0.000182337	0.775492
RNF187	AT1	-0.00126867	0.336166	-0.00163008	0.153203
RHOU	AT1	0.000370309	0.761308	5.71794e-05	0.960939
RAB4A	AT1	-0.00303258	0.0586062	2.67698e-05	0.992444
NUP133	AT1	-0.00292835	0.121857	0.000220241	0.906433
ABCB10	AT1	-0.000101692	0.856674	-0.00104797	0.339753
TAF5L	AT1	0.00331607	0.147233	-0.00121599	0.274731
URB2	AT1	0.000360629	0.310499	-6.69963e-05	0.750605
GALNT2	AT1	0.00259682	0.331454	0.00898481	0.108265
COG2	AT1	0.000821238	0.290864	-0.0012629	0.233236
C1orf198	AT1	0.00570702	0.218235	0.00593357	0.278342
TTC13	AT1	-0.000442811	0.208957	0.000575415	0.824549
ARV1	AT1	-0.00172707	0.0575342	-0.000976019	0.282602
C1orf131	AT1	-0.00103021	0.0893255	0.000816196	0.224649
GNPAT	AT1	0.00359391	0.0618879	4.7965e-05	0.980568
EXOC8	AT1	6.02917e-05	0.897434	-0.000545972	0.341745
SPRTN	AT1	-0.000206356	0.564297	-0.000211051	0.711611
EGLN1	AT1	-0.000760746	0.130333	-0.000624425	0.770151
TSNAX	AT1	-0.00115521	0.0983474	-0.00104788	0.366943
NTPCR	AT1	-0.00251118	0.0404647	-0.000581109	0.617725
PCNX2	AT1	0.00571276	0.0713654	-0.000569252	0.660652
MAP3K21	AT1	0.00107272	0.819799	0.00446656	0.214656
KCNK1	AT1	0.000380938	0.812309	0.00109109	0.257103
COA6	AT1	-0.00298166	0.00779407	-0.00413876	0.020914
TARBP1	AT1	0.00114713	0.722584	0.00058885	0.627601
IRF2BP2	AT1	0.00207593	0.47931	0.00815521	0.0133568
TOMM20	AT1	-0.00485661	0.112958	0.00295125	0.351589
RBM34	AT1	0.00010054	0.966777	0.000199699	0.926175
ARID4B	AT1	0.000305644	0.941978	0.00493812	0.215282
GGPS1	AT1	-3.1242e-06	0.998663	-0.000138337	0.911457
TBCE	AT1	-0.000621659	0.0826765	-0.00120433	0.085014
B3GALNT2	AT1	0.00359425	0.151754	0.000910535	0.362813
LYST	AT1	0.00397068	0.111622	0.00724817	0.0230383
ERO1B	AT1	-0.000694588	0.69393	0.00051378	0.604517
LGALS8	AT1	-0.00244172	0.329977	-0.00266428	0.325757
HEATR1	AT1	0.000260786	0.780012	-0.000305066	0.632379
MTR	AT1	-0.00121554	0.467146	0.00043092	0.826481
FH	AT1	-0.00221976	0.0527872	-0.0011744	0.565055
OPN3	AT1	0.0042286	0.195305	-0.00136387	0.495365
CHML	AT1	-0.000914943	0.509411	0.000563338	0.562857
CEP170	AT1	0.00264821	0.130976	-3.5411e-05	0.98525
SDCCAG8	AT1	0.0117738	0.0172319	0.000682871	0.776203
AKT3	AT1	0.00266355	0.23383	0.00158107	0.267403
ZBTB18	AT1	0.00138658	0.0288316	0.00077586	0.318189
ADSS	AT1	-0.000811406	0.517003	-0.0026022	0.0907996
DESI2	AT1	0.00315446	0.510552	-0.00144639	0.659625
COX20	AT1	-0.00291638	0.0621395	-0.00174771	0.189076
HNRNPU	AT1	0.00316759	0.538746	0.00804937	0.0487327
EFCAB2	AT1	0.00490396	0.175741	0.00223483	0.366018
SMYD3	AT1	0.024733	0.104259	0.0147405	0.198464
TFB2M	AT1	0.00102471	0.538337	-0.000710329	0.279119
CNST	AT1	-0.00381164	0.2472	-0.00198912	0.476997
SCCPDH	AT1	-8.69187e-05	0.979963	0.00048397	0.613195
AHCTF1	AT1	1.31495e-05	0.991506	-0.00038108	0.709084
ZNF124	AT1	0.000379498	0.493922	0.000470582	0.458338
ZNF496	AT1	0.00211524	0.206989	-0.000112967	0.767995
SH3BP5L	AT1	0.00142133	0.381612	-0.000331013	0.521687
ZNF672	AT1	0.000484952	0.377214	0.000658245	0.579208
ZNF692	AT1	-0.000636258	0.0183389	-0.000426989	0.626329
PGBD2	AT1	-0.000159579	0.332405	-0.000143016	0.636564
SH3YL1	AT1	8.10617e-05	0.969602	-0.00299531	0.170155
ACP1	AT1	0.00162921	0.486962	-0.00140096	0.33433
TMEM18	AT1	0.000983494	0.495467	-0.0013089	0.198029
PXDN	AT1	0.00449568	0.242023	0.000872049	0.833509
EIPR1	AT1	0.00073726	0.357773	-0.000643744	0.534935
TRAPPC12	AT1	-4.30011e-05	0.963778	-0.00316449	0.00864595
ADI1	AT1	-0.00176728	0.696131	-0.00391108	0.192168
RNASEH1	AT1	-0.000704063	0.394955	-0.00174355	0.118703
RNASEH1.AS1	AT1	-8.56936e-05	0.842998	-0.000534505	0.0441878
RPS7	AT1	-0.078754	0.0103003	-0.0385367	0.0739352
CMPK2	AT1	-0.000644672	0.414388	7.5444e-05	0.887441
RSAD2	AT1	8.88833e-05	0.75514	-0.000568688	0.53867
RNF144A	AT1	0.000242009	0.789738	-0.000227823	0.65952
ID2	AT1	-2.40127e-05	0.988492	0.00940742	0.0622036
KIDINS220	AT1	-0.00265129	0.312759	0.00151481	0.451414
MBOAT2	AT1	0.000560657	0.58692	0.00179096	0.497812
ASAP2	AT1	0.000820575	0.654841	0.00115637	0.427855
ITGB1BP1	AT1	-0.00586443	0.0400892	-0.003044	0.0454902
CPSF3	AT1	0.00290847	0.364773	-0.00338467	0.00662791
IAH1	AT1	0.00112136	0.422656	-0.00201123	0.252512
ADAM17	AT1	0.000772494	0.728886	0.00036493	0.906711
YWHAQ	AT1	0.00202263	0.593171	0.00113231	0.700512
TAF1B	AT1	0.00185641	0.202742	0.00155438	0.453631
GRHL1	AT1	-0.000402947	0.516504	0.00363017	0.019636
KLF11	AT1	-0.000459596	0.224712	-0.000750134	0.208793
HPCAL1	AT1	0.0110272	0.201714	-0.00713302	0.338307
ODC1	AT1	0.00398983	0.0374146	0.000409525	0.873302
NOL10	AT1	-0.0017656	0.371025	0.000927604	0.356353
PDIA6	AT1	-0.00537286	0.0981897	-0.000394642	0.868937
PQLC3	AT1	-0.000292236	0.687519	0.000646969	0.735069
ROCK2	AT1	0.00231003	0.4184	0.00620088	0.0448267
E2F6	AT1	-0.000678379	0.162722	0.000294989	0.745919
LPIN1	AT1	0.00314999	0.0263101	0.000474668	0.83746
TRIB2	AT1	-0.000617745	0.079533	-0.000206184	0.436365
FAM84A	AT1	-0.000585757	0.739614	0.000975545	0.371259
NBAS	AT1	0.0035888	0.317494	0.00273745	0.284373
DDX1	AT1	-0.0016294	0.273293	0.00416589	0.114272
FAM49A	AT1	0.0015807	0.320659	9.90658e-05	0.915756
SMC6	AT1	-0.000763776	0.672881	-0.000509257	0.809024
KCNS3	AT1	0.000690468	0.847961	0.000913448	0.895728
RDH14	AT1	-0.00128558	0.473803	0.000236805	0.845181
TTC32	AT1	-0.00129362	0.0350268	-0.00122235	0.148539
WDR35	AT1	0.00134071	0.414625	5.0048e-05	0.937046
LAPTM4A	AT1	-0.0113814	0.0781025	-0.000686455	0.889473
SDC1	AT1	-0.00228571	0.713858	0.00483732	0.525056
PUM2	AT1	0.00592466	0.127732	0.00320916	0.362609
RHOB	AT1	0.00667585	0.0594429	-0.00811272	0.13449
HS1BP3	AT1	0.0014127	0.384233	-0.000407004	0.830858
LDAH	AT1	0.00185876	0.282338	0.000824494	0.410831
KLHL29	AT1	0.00268357	0.266248	0.00179551	0.557586
ATAD2B	AT1	-0.000410099	0.809023	0.0027927	0.193588
UBXN2A	AT1	0.00472006	0.0365483	0.0031946	0.136077
FKBP1B	AT1	-0.000206842	0.608894	-0.00250575	0.00505637
SF3B6	AT1	-0.00843505	0.0241164	-0.00268853	0.290391
FAM228B	AT1	-0.000712562	0.157084	0.000402245	0.684263
TP53I3	AT1	0.000582265	0.808668	-0.00776783	0.00724285
ITSN2	AT1	0.00430471	0.490318	0.0050349	0.282342
NCOA1	AT1	0.00962702	0.00805708	0.00929472	0.201461
PTRHD1	AT1	-0.00339485	0.176661	-0.00436004	0.0707871
DNAJC27	AT1	0.00040401	0.459883	6.24282e-05	0.920424
DNAJC27.AS1	AT1	0.000364261	0.582826	0.000651873	0.718753
EFR3B	AT1	-0.00332586	0.318841	0.0039443	0.120628
POMC	AT1	9.24991e-05	0.855986	-0.000809928	0.00489526
DNMT3A	AT1	-0.000317301	0.539724	-0.00109726	0.332972
DTNB	AT1	0.00657199	0.0112176	0.00293785	0.234967
ASXL2	AT1	0.00165422	0.341121	0.00165337	0.247498
RAB10	AT1	0.00418842	0.297593	0.00319158	0.593481
HADHA	AT1	-0.00322271	0.20474	-0.0018786	0.337044
HADHB	AT1	0.00107669	0.62099	-0.000393071	0.876422
SELENOI	AT1	0.00146043	0.207303	0.00264541	0.172571
SLC35F6	AT1	0.00154539	0.377375	-0.000263095	0.734707
MAPRE3	AT1	0.00059151	0.208946	0.000149842	0.859375
TMEM214	AT1	0.000239654	0.820553	0.000314236	0.747841
AGBL5	AT1	-0.00133357	0.157644	0.00178557	0.363949
OST4	AT1	-0.0146039	0.032537	-0.0155013	0.00303575
KHK	AT1	0.00157144	0.322547	-0.000327696	0.627803
PREB	AT1	-0.000518257	0.174	-0.00100294	0.270736
ATRAID	AT1	-0.00820104	0.0165212	-0.00178712	0.324892
CAD	AT1	-0.000346204	0.343157	-0.000806795	0.0639262
MPV17	AT1	0.000449793	0.667577	-0.000345523	0.863456
GTF3C2	AT1	-3.93508e-05	0.939205	-0.000538095	0.621423
EIF2B4	AT1	-0.000748664	0.643333	-0.0012196	0.201061
SNX17	AT1	0.000839586	0.725908	-0.00129658	0.596249
ZNF513	AT1	0.000164117	0.622223	-5.93043e-05	0.879126
PPM1G	AT1	0.00129972	0.535266	-0.0010134	0.647987
NRBP1	AT1	0.00194425	0.310656	-0.000532408	0.809606
KRTCAP3	AT1	-0.00638915	0.0302447	-0.00322406	0.0669722
IFT172	AT1	-0.000153841	0.936997	0.000171109	0.874947
ZNF512	AT1	-0.00106338	0.0662991	0.000805713	0.3547
GPN1	AT1	-0.00111415	0.207644	-0.0023375	0.0204029
SUPT7L	AT1	0.000171421	0.853793	-0.000498215	0.464445
SLC4A1AP	AT1	0.000896539	0.608548	0.000852666	0.448174
MRPL33	AT1	-0.00499517	0.458069	0.000216491	0.966461
RBKS	AT1	-0.000305045	0.105153	-0.00083137	0.0859948
BABAM2	AT1	-0.00143103	0.323549	0.00347154	0.283515
FOSL2	AT1	-3.49098e-05	0.988446	0.000188478	0.967275
PPP1CB	AT1	0.0047444	0.121172	0.00676789	0.518246
TRMT61B	AT1	0.000743022	0.332155	-0.000685049	0.46644
WDR43	AT1	0.00535132	0.123559	0.00201678	0.140424
CLIP4	AT1	0.00207633	0.621954	0.0089063	0.0926718
YPEL5	AT1	0.000209132	0.935058	-0.00273288	0.162241
LBH	AT1	0.00451184	0.100183	0.00360748	0.316491
LCLAT1	AT1	0.00396413	0.0844499	-0.000605664	0.769567
MEMO1	AT1	0.00343129	0.152707	0.00248763	0.499696
DPY30	AT1	0.0023287	0.343802	-0.0001905	0.957376
SPAST	AT1	-0.00130627	0.427686	0.000424079	0.686438
SLC30A6	AT1	0.00111892	0.190709	0.000378727	0.730621
YIPF4	AT1	-0.000907991	0.776443	0.00083891	0.732971
BIRC6	AT1	0.00619346	0.202799	0.00710576	0.155527
TTC27	AT1	0.00272434	0.107049	0.00100158	0.558407
FAM98A	AT1	0.000246985	0.7694	-0.000450758	0.477994
CRIM1	AT1	-0.000722607	0.236281	0.00351932	0.116986
FEZ2	AT1	-0.00134549	0.482562	-0.000747988	0.767774
STRN	AT1	-0.000852794	0.651776	0.000256231	0.857396
HEATR5B	AT1	0.000292772	0.833207	0.000862089	0.654807
GPATCH11	AT1	-0.000219045	0.804338	2.3063e-05	0.962486
EIF2AK2	AT1	0.00339663	0.213897	0.00137283	0.449574
CEBPZOS	AT1	-0.00091817	0.598189	-0.00216078	0.0947637
CEBPZ	AT1	-0.00128357	0.581084	-0.00157456	0.576712
NDUFAF7	AT1	-0.000862947	0.281618	-0.000415672	0.58033
PRKD3	AT1	0.00585427	0.130406	0.00178158	0.227556
CDC42EP3	AT1	-0.00103998	0.0946147	-0.000562482	0.877624
RMDN2	AT1	0.000570609	0.743098	-0.00166905	0.108724
CYP1B1	AT1	0.0020317	0.205921	0.00594746	0.0353241
ATL2	AT1	0.00127514	0.356411	0.00558345	0.127663
HNRNPLL	AT1	-0.000719974	0.802985	0.000481649	0.776666
GALM	AT1	2.26914e-06	0.999219	0.00227731	0.298114
SRSF7	AT1	0.000215139	0.943566	0.00343488	0.330329
GEMIN6	AT1	-0.00077884	0.0623027	-3.84184e-05	0.961704
DHX57	AT1	-0.000695733	0.701316	0.000978074	0.205116
MORN2	AT1	0.00151596	0.175433	-0.000253143	0.849517
SOS1	AT1	0.00366257	0.217201	0.0034179	0.512462
MAP4K3	AT1	0.00830497	0.0279213	0.00457756	0.189615
THUMPD2	AT1	-0.000283015	0.812981	0.000628593	0.635735
PKDCC	AT1	0.0024953	0.32229	-0.00189036	0.536955
EML4	AT1	0.00353007	0.167427	0.000742372	0.778767
COX7A2L	AT1	-0.00489761	0.274021	-0.00840884	0.00662051
MTA3	AT1	0.00234531	0.428343	0.00471297	0.200079
ZFP36L2	AT1	-0.00217336	0.472124	0.0145689	0.00859436
THADA	AT1	0.000777977	0.717374	0.00485134	0.171448
PLEKHH2	AT1	-0.000261281	0.900538	0.0039072	0.330024
DYNC2LI1	AT1	-3.66752e-05	0.959657	0.000405474	0.666929
LRPPRC	AT1	0.00553683	0.0458617	0.00432463	0.0993405
PPM1B	AT1	0.00490856	0.0555026	-0.00155825	0.438981
PREPL	AT1	0.000111607	0.92547	-0.00122229	0.347309
CAMKMT	AT1	0.00564147	0.117093	0.00657979	0.12602
SRBD1	AT1	0.00251166	0.181366	-0.00139399	0.36891
PRKCE	AT1	0.00741064	0.215086	0.00591042	0.325076
EPAS1	AT1	-0.0114456	0.0218576	0.0076823	0.128791
RHOQ	AT1	0.000983165	0.719477	0.0027093	0.484498
PIGF	AT1	-0.000774996	0.474303	-0.000113372	0.897559
CRIPT	AT1	0.0018417	0.491411	-0.000597668	0.559646
SOCS5	AT1	-0.000271372	0.926364	0.00568653	0.228935
MCFD2	AT1	0.00436656	0.103348	-0.00129352	0.399737
TTC7A	AT1	0.00190595	0.680129	0.000943756	0.736047
CALM2	AT1	-0.023253	0.212147	-0.0144306	0.465316
EPCAM	AT1	0.00161612	0.825553	-0.0025199	0.80364
MSH2	AT1	0.00119948	0.70587	-0.000520185	0.56301
MSH6	AT1	0.00134222	0.556412	0.00123893	0.180782
FBXO11	AT1	-0.000618637	0.814085	0.00474955	0.21541
FOXN2	AT1	0.00316496	0.151935	0.000990959	0.40541
PPP1R21	AT1	0.00422833	0.112237	0.00025847	0.77727
ASB3	AT1	0.000892819	0.708827	-4.16839e-05	0.983349
ERLEC1	AT1	-0.00203324	0.374464	-0.00496406	0.111634
PSME4	AT1	0.000489942	0.900118	0.00229323	0.723754
ACYP2	AT1	0.00392235	0.0976082	0.00264567	0.369351
SPTBN1	AT1	0.0286815	0.0441931	0.0123849	0.681451
RTN4	AT1	0.00160519	0.789893	-0.000493484	0.933526
CLHC1	AT1	0.00299228	0.178773	0.00026523	0.704607
RPS27A	AT1	-0.082585	0.0200994	-0.0148484	0.636624
MTIF2	AT1	0.000183281	0.909438	0.00069444	0.19489
CCDC88A	AT1	-0.000760789	0.151432	-0.00128373	0.610715
CFAP36	AT1	0.00209901	0.254313	-0.000999186	0.465324
PPP4R3B	AT1	0.00625002	0.100445	0.000281963	0.917614
PNPT1	AT1	0.00327275	0.266262	0.00144266	0.686712
EFEMP1	AT1	-0.000628987	0.919363	-0.00272514	0.650544
VRK2	AT1	0.00137173	0.206791	0.000453208	0.898367
FANCL	AT1	-0.00143529	0.144307	0.000940114	0.619562
PAPOLG	AT1	-0.000985866	0.662988	0.00064778	0.423373
REL	AT1	2.09665e-05	0.989457	-5.29807e-05	0.983494
PUS10	AT1	0.00487624	0.0292539	-0.000934302	0.459576
PEX13	AT1	0.00435412	0.0695975	-0.000350433	0.786587
KIAA1841	AT1	0.00203501	0.0314224	0.00084985	0.687235
C2orf74	AT1	-0.00138142	0.0258443	-0.0012057	0.00893001
USP34	AT1	0.0108464	0.010602	0.00781267	0.156003
XPO1	AT1	-0.00155216	0.424768	0.00396208	0.178284
FAM161A	AT1	-0.000751999	0.39362	-0.000472659	0.387024
CCT4	AT1	-0.00453299	0.0354193	-0.00399379	0.0109339
COMMD1	AT1	0.00115117	0.782654	1.0701e-05	0.997992
B3GNT2	AT1	-0.00159219	0.499015	-0.00371977	0.207476
EHBP1	AT1	0.00874873	0.217289	0.00632792	0.259098
WDPCP	AT1	-0.00408552	0.125519	0.00441117	0.209318
MDH1	AT1	-0.00967444	0.0249366	-0.00239748	0.124324
UGP2	AT1	0.00140375	0.628569	-0.00105862	0.726054
VPS54	AT1	0.000941556	0.361911	0.00333723	0.4537
PELI1	AT1	-0.000944762	0.730237	0.00711687	0.666773
AFTPH	AT1	-0.00100077	0.19936	-0.000502686	0.862325
SERTAD2	AT1	-0.000789912	0.62978	-0.00159736	0.484132
CEP68	AT1	-0.00136737	0.105248	0.00158707	0.0731498
RAB1A	AT1	0.00180098	0.516623	0.00269402	0.552115
ACTR2	AT1	0.00717982	0.0158597	0.00014199	0.961395
SPRED2	AT1	0.00409542	0.323354	-0.000269297	0.889723
ETAA1	AT1	0.00033543	0.598593	0.000183325	0.821711
C1D	AT1	-0.00258557	0.161584	-0.00131629	0.382542
WDR92	AT1	-0.000281706	0.470328	0.000604494	0.0593523
PNO1	AT1	-0.00215663	0.212411	0.000648883	0.653394
PPP3R1	AT1	-0.000263876	0.567251	0.00042566	0.741148
FBXO48	AT1	-0.000277766	0.188588	-0.000465697	0.0208177
APLF	AT1	0.00210026	0.193884	0.00129343	0.473759
GKN2	AT1	0.00419172	0.205325	-0.00613031	0.0959042
ANTXR1	AT1	0.00270128	0.104828	0.00218534	0.250961
GFPT1	AT1	0.0115163	0.0112011	-0.000793939	0.828376
NFU1	AT1	-0.00210922	0.518007	-0.00157162	0.294069
AAK1	AT1	0.00196622	0.51241	0.000427837	0.792323
ANXA4	AT1	0.00375765	0.422036	0.0060918	0.191513
GMCL1	AT1	-0.00168011	0.144528	0.000758948	0.410956
SNRNP27	AT1	0.00544831	0.0185956	-4.11713e-06	0.997517
MXD1	AT1	-0.000676254	0.0589434	0.00261887	0.49792
PCBP1	AT1	-0.00535969	0.322065	-0.00683773	0.217483
C2orf42	AT1	0.000892702	0.751785	0.00237413	0.31997
TIA1	AT1	-0.00146584	0.217846	-0.00247028	0.349015
PCYOX1	AT1	0.00465018	0.745342	0.0100923	0.435646
SNRPG	AT1	-0.0051187	0.291806	-0.00305768	0.214092
FAM136A	AT1	-0.00129488	0.231572	-0.00283725	0.0118458
TGFA	AT1	0.00205841	0.517916	0.00055307	0.558772
TEX261	AT1	-0.000373954	0.454586	-0.00066902	0.410446
NAGK	AT1	0.00167576	0.469476	-0.000330827	0.807042
MCEE	AT1	0.00058977	0.793698	1.5663e-05	0.993431
MPHOSPH10	AT1	-0.000325533	0.790846	0.00355511	0.0750485
ZNF638	AT1	0.00198499	0.473168	-0.0013954	0.555711
EXOC6B	AT1	0.0107275	0.0821841	0.00817283	0.0924356
SPR	AT1	0.00211231	0.519614	-0.00013135	0.941423
SFXN5	AT1	0.000977848	0.282825	0.0010671	0.23778
RAB11FIP5	AT1	-0.00010097	0.876497	0.00255829	0.628134
CCT7	AT1	-0.00296266	0.0953087	-0.000108252	0.943704
ALMS1	AT1	-0.000220242	0.677371	-0.000275394	0.840964
TPRKB	AT1	-0.00283219	0.0369203	0.00171925	0.433635
DUSP11	AT1	-0.00114302	0.240492	-0.00114015	0.0658033
STAMBP	AT1	-0.00114715	0.575271	-0.00095261	0.325538
DGUOK	AT1	-0.0017981	0.246353	-0.00259423	0.0735833
TET3	AT1	0.00161589	0.565563	-0.001796	0.685421
BOLA3	AT1	-0.00271171	0.12218	-0.00294582	0.0433305
MOB1A	AT1	-0.00148528	0.23718	-0.00221654	0.0492547
MTHFD2	AT1	-0.00118196	0.198825	-0.00063432	0.635259
DCTN1	AT1	-0.000851146	0.163774	-0.00148249	0.104906
WDR54	AT1	0.00017923	0.64227	-2.11811e-05	0.964947
RTKN	AT1	-0.000551047	0.561867	-0.000142003	0.942868
MOGS	AT1	0.000911875	0.610714	-0.000347028	0.767181
MRPL53	AT1	-0.000867976	0.795409	0.00083889	0.701509
TTC31	AT1	-0.000100198	0.91534	-0.000788409	0.0140754
PCGF1	AT1	-0.000430995	0.615672	-0.00156851	0.0269557
AUP1	AT1	0.00349316	0.393373	-0.00594101	0.00513573
HTRA2	AT1	-0.000662814	0.108936	-0.00135118	0.00841262
DOK1	AT1	0.00159898	0.309282	-0.000657585	0.546059
SEMA4F	AT1	-0.000265027	0.175513	0.000194691	0.541958
POLE4	AT1	-0.00119268	0.459725	-0.00224642	0.0404671
EVA1A	AT1	0.00869724	0.0765756	0.00287459	0.386109
MRPL19	AT1	-0.00237181	0.189831	0.0002278	0.842896
GCFC2	AT1	-0.00117063	0.165931	6.22961e-05	0.951099
SUCLG1	AT1	-0.00215809	0.428366	0.000157009	0.92757
TMSB10	AT1	0.0202519	0.484903	-0.116179	0.000474377
KCMF1	AT1	-0.00151758	0.477431	0.00475921	0.0872982
TCF7L1	AT1	0.0037208	0.152348	0.00236345	0.115295
TGOLN2	AT1	-0.00101936	0.697808	-0.00127582	0.547435
RETSAT	AT1	-0.00249492	0.187016	-0.00355881	0.0139176
ELMOD3	AT1	-0.000941845	0.189656	-0.000325898	0.717857
CAPG	AT1	0.00308685	0.364264	-0.00609782	0.0232006
MAT2A	AT1	-0.00248384	0.0144848	-0.00224755	0.235623
GGCX	AT1	0.00289061	0.180977	9.95683e-05	0.944557
VAMP8	AT1	-0.0123373	0.108028	-0.00459846	0.608677
VAMP5	AT1	-0.00183422	0.0148742	-0.00382054	0.410705
RNF181	AT1	-0.00439827	0.110169	-0.0010138	0.792791
TMEM150A	AT1	0.00286768	0.124167	-0.0016545	0.137765
USP39	AT1	0.00278372	0.203815	0.00110764	0.647235
C2orf68	AT1	0.0063908	0.375673	0.000439774	0.935994
SFTPB	AT1	0.106804	0.490042	-0.284294	0.113817
ATOH8	AT1	0.00811953	0.0810502	0.00569885	0.174299
ST3GAL5	AT1	0.0219821	0.0554198	0.0141676	0.0279829
POLR1A	AT1	0.00259538	0.107544	-0.000763979	0.452073
PTCD3	AT1	0.00169444	0.469888	0.00160595	0.400483
IMMT	AT1	0.00280798	0.339404	0.000191292	0.890538
MRPL35	AT1	-0.00178013	0.0691131	0.000752696	0.263855
REEP1	AT1	0.00158445	0.656709	0.00197072	0.339111
KDM3A	AT1	-0.00139004	0.302138	-0.00146855	0.214901
CHMP3	AT1	0.00333674	0.262625	0.000531515	0.833601
RNF103	AT1	0.000296423	0.764661	-0.00126191	0.098961
RMND5A	AT1	0.000754067	0.499202	0.000957433	0.494601
CYTOR	AT1	0.00127557	0.662603	0.00147288	0.421187
KRCC1	AT1	0.00234318	0.499996	0.000252285	0.857806
THNSL2	AT1	-0.000809673	0.0525654	0.000189132	0.744849
EIF2AK3	AT1	0.00219179	0.558777	0.00184269	0.798864
RPIA	AT1	-0.00130491	0.560188	-0.00260454	0.00965947
IGKC	AT1	0.00285352	0.52479	0.489542	0.28918
MRPS5	AT1	-0.00141441	0.669359	-0.000551957	0.702443
ZNF514	AT1	-0.00068926	0.0310134	-0.000550519	0.123731
PROM2	AT1	-0.00103805	0.0612294	0.0019291	0.150372
FAHD2A	AT1	-0.000395915	0.515699	-0.00145351	0.18796
LINC00342	AT1	0.00109288	0.499566	-0.000348227	0.533156
ANKRD36C	AT1	0.00114407	0.678293	0.00494939	0.205264
STARD7	AT1	0.0030068	0.527	0.000359995	0.933236
TMEM127	AT1	0.000964341	0.68344	-0.000391799	0.688633
CIAO1	AT1	6.65933e-05	0.967489	-0.000389571	0.722997
SNRNP200	AT1	-0.000476556	0.694078	0.000989819	0.538687
ARID5A	AT1	-0.000689074	0.43009	0.000254335	0.625066
KANSL3	AT1	-0.00174323	0.521007	-0.000808464	0.688098
LMAN2L	AT1	0.00232252	0.154078	-0.000719467	0.483027
CNNM4	AT1	0.00251335	0.511533	0.00444118	0.0992318
CNNM3	AT1	0.00238588	0.15244	-0.000124407	0.832278
ANKRD39	AT1	-0.000830277	0.0921944	-0.00113891	0.0446233
SEMA4C	AT1	0.000381349	0.815358	-0.0015358	0.11891
FAHD2B	AT1	-0.00022078	0.690846	-0.00192026	0.0123224
ANKRD36	AT1	-0.000501089	0.797318	0.00321331	0.435883
ANKRD36B	AT1	0.00210415	0.0453148	-8.66523e-05	0.957327
COX5B	AT1	-0.0195419	0.00671452	-0.00869864	0.0447132
ACTR1B	AT1	0.000355227	0.75698	-0.00258432	0.0262991
TMEM131	AT1	0.00308562	0.291083	0.00549727	0.0142385
INPP4A	AT1	0.00240241	0.217435	0.0014978	0.354798
COA5	AT1	-0.00154537	0.191207	-0.00146792	0.0834834
UNC50	AT1	-0.00198183	0.362646	-0.00184114	0.216255
MGAT4A	AT1	0.00138199	0.69074	-0.000956816	0.673408
KIAA1211L	AT1	0.0011052	0.510114	0.00168328	0.810542
TSGA10	AT1	0.00151084	0.452882	-0.000491874	0.670503
MITD1	AT1	-0.00232458	0.193835	0.000355283	0.675109
MRPL30	AT1	-0.00127527	0.419261	-0.00107395	0.0102329
TXNDC9	AT1	-0.00154291	0.215174	-0.00270106	0.00978156
EIF5B	AT1	0.00539076	0.24673	0.00352025	0.326022
REV1	AT1	-0.000996693	0.565676	0.00172077	0.289809
AFF3	AT1	0.00385692	0.168177	-0.000167614	0.909618
LONRF2	AT1	-3.04447e-05	0.962149	-0.00021939	0.889583
PDCL3	AT1	-0.00122353	0.120373	-0.00194733	0.073171
NPAS2	AT1	0.00269461	0.138207	0.000312671	0.782345
RPL31	AT1	-0.0733322	0.023041	-0.00339513	0.882286
TBC1D8	AT1	-0.000210388	0.948493	0.000564214	0.631144
CNOT11	AT1	-0.00121273	0.161512	0.000494264	0.609829
RNF149	AT1	-0.00157313	0.505892	0.00192302	0.688298
MAP4K4	AT1	0.00146685	0.384787	0.00590048	0.325408
IL1R1	AT1	0.00519694	0.172473	0.00318508	0.5021
MRPS9	AT1	-0.00166244	0.077152	0.00058444	0.531288
TGFBRAP1	AT1	0.000408349	0.536531	0.000192288	0.923027
C2orf49	AT1	-0.000836507	0.148773	-0.000271737	0.758319
FHL2	AT1	-0.00272622	0.0731274	0.00243524	0.255995
NCK2	AT1	0.0061492	0.175452	0.0020875	0.29816
UXS1	AT1	-0.00432662	0.188141	-0.00025405	0.919526
GCC2	AT1	-0.00149025	0.636632	0.00384857	0.227238
LIMS1	AT1	-0.000563441	0.884414	0.0100768	0.0483036
RANBP2	AT1	-0.00164356	0.640781	0.000104469	0.981818
2022-09-10	AT1	0.0102177	0.012113	0.00293937	0.472084
SOWAHC	AT1	-0.000807002	0.529048	0.00123791	0.464888
RGPD5	AT1	-0.0018224	0.49649	0.00403744	0.322942
MALL	AT1	0.0060388	0.0468908	-0.00450735	0.274539
NPHP1	AT1	-0.00188404	0.318647	7.13493e-05	0.920628
LINC01106	AT1	0.00522164	0.0467299	0.00277924	0.121535
MIR4435.2HG	AT1	0.0147018	0.0176093	-0.00562754	0.326094
BCL2L11	AT1	0.000549181	0.364913	0.00023976	0.68329
ANAPC1	AT1	7.51123e-05	0.896052	0.00172314	0.267074
MERTK	AT1	-0.00149632	0.390994	-0.000843776	0.509472
TMEM87B	AT1	0.00607763	0.0198106	-0.00179262	0.20878
ZC3H8	AT1	-0.000723568	0.322201	-0.000644475	0.401801
ZC3H6	AT1	-0.00198871	0.0598739	-0.00102308	0.340799
RGPD8	AT1	-0.00193572	0.613134	0.00181661	0.680311
TTL	AT1	0.000532809	0.636576	0.00174236	0.361852
POLR1B	AT1	-0.00025676	0.7747	6.54112e-06	0.987677
CHCHD5	AT1	0.000689878	0.758282	-0.00372171	0.0958405
SLC20A1	AT1	0.000754136	0.453598	0.00134959	0.718309
PSD4	AT1	-7.63781e-05	0.931355	0.000167443	0.945479
CBWD2	AT1	0.00475879	0.0837937	-0.00112796	0.632653
RABL2A	AT1	0.00161181	0.35403	0.000390826	0.571221
SLC35F5	AT1	0.000639859	0.748923	0.000586433	0.68541
ACTR3	AT1	-0.000367073	0.886422	0.00257051	0.269241
DDX18	AT1	-0.00205993	0.36412	-0.0011436	0.653938
CCDC93	AT1	-0.000808178	0.393414	-0.000231001	0.821275
INSIG2	AT1	-0.00227025	0.209225	-0.00111702	0.63213
MARCO	AT1	0.001063	0.552604	0.00292248	0.270458
C2orf76	AT1	0.0013396	0.403756	-0.000102512	0.877171
DBI	AT1	0.00240744	0.599933	-0.0100993	0.0068689
TMEM37	AT1	0.00155545	0.390626	-0.00312041	0.0134392
CFAP221	AT1	0.00229129	0.157634	-0.00145548	0.0752995
PTPN4	AT1	0.00404661	0.398684	0.00281808	0.236414
EPB41L5	AT1	0.00625228	0.632189	0.00463748	0.753714
TMEM185B	AT1	-0.000482282	0.075741	-0.000816403	0.0803788
RALB	AT1	1.35946e-06	0.999039	0.000752123	0.475031
TFCP2L1	AT1	-0.000843137	0.251161	-0.00226607	0.192501
CLASP1	AT1	0.002114	0.418389	0.00614132	0.293877
NIFK	AT1	-0.000445029	0.637893	0.000842498	0.414923
TSN	AT1	0.00145749	0.428989	-0.000224343	0.831422
BIN1	AT1	-0.000952131	0.367672	-0.00191472	0.15826
ERCC3	AT1	-0.000414641	0.624259	-0.00214978	0.100846
MAP3K2	AT1	0.00436281	0.117111	0.00774459	0.285887
IWS1	AT1	0.00460304	0.210629	0.00351932	0.35528
LIMS2	AT1	-0.00114718	0.584058	0.000514445	0.720196
WDR33	AT1	0.00468162	0.082963	-3.35768e-05	0.98474
SFT2D3	AT1	-0.000222245	0.333812	3.78465e-05	0.900564
POLR2D	AT1	0.000353705	0.692925	0.00132637	0.483012
AMMECR1L	AT1	-0.000413961	0.407187	0.000276497	0.701526
SAP130	AT1	0.00320051	0.328552	0.000339245	0.588069
UGGT1	AT1	-0.000914854	0.792378	0.0013485	0.509359
HS6ST1	AT1	0.00272447	0.240443	0.000873492	0.564967
SMPD4	AT1	-0.000111264	0.924414	0.00117307	0.524274
MZT2B	AT1	-0.00704664	0.177714	0.000321716	0.926016
CCDC115	AT1	-0.00308494	0.118559	-0.0010277	0.274241
IMP4	AT1	0.00144438	0.556052	-0.000728772	0.711011
PTPN18	AT1	-0.00202281	0.103693	-0.00039336	0.781986
ARHGEF4	AT1	0.000525678	0.789797	0.000648734	0.579236
FAM168B	AT1	0.00122448	0.590398	0.000321071	0.90031
PLEKHB2	AT1	0.000579405	0.867901	0.00365526	0.40626
MZT2A	AT1	-0.000978445	0.743809	0.00031634	0.890106
GPR39	AT1	0.0122458	0.142512	0.00830079	0.25938
NCKAP5	AT1	-0.0277353	0.450231	0.11235	0.0713281
MGAT5	AT1	0.000949263	0.486904	0.000974514	0.623587
CCNT2	AT1	-9.90408e-05	0.934238	-0.00199338	0.330519
RAB3GAP1	AT1	0.00927104	0.0667673	0.00088017	0.75134
ZRANB3	AT1	0.00177867	0.284815	0.00158809	0.279073
R3HDM1	AT1	-0.000385164	0.685018	-0.000613541	0.75176
UBXN4	AT1	-0.00484375	0.101824	0.00539575	0.370401
DARS	AT1	0.00101011	0.68221	0.000766094	0.593086
CXCR4	AT1	0.00137752	0.0827527	0.00131048	0.284931
HNMT	AT1	-0.00412748	0.10591	0.000657916	0.676988
SPOPL	AT1	-0.00122904	0.59389	0.00162839	0.405392
GTDC1	AT1	0.0018082	0.256996	0.000317333	0.552333
ACVR2A	AT1	0.000718228	0.707411	0.00288994	0.147585
ORC4	AT1	-0.00167867	0.167723	-0.000601842	0.711343
MBD5	AT1	0.00435052	0.352542	0.00441152	0.214281
EPC2	AT1	0.00335111	0.300089	-7.26237e-05	0.965519
MMADHC	AT1	-0.00319353	0.167293	-0.00102374	0.521089
RND3	AT1	-0.00124195	0.772632	0.00695572	0.0521289
RBM43	AT1	0.000382203	0.454989	4.53828e-05	0.943523
NMI	AT1	0.000261327	0.704479	0.000994928	0.583233
RIF1	AT1	-0.00168468	0.356339	-0.000360046	0.866564
ARL5A	AT1	0.00084452	0.824449	0.000580013	0.858813
CACNB4	AT1	-0.00154274	0.113675	0.000190756	0.788567
STAM2	AT1	0.000609675	0.493052	-0.000638173	0.639485
FMNL2	AT1	0.00928414	0.00234471	0.00273125	0.620784
PRPF40A	AT1	0.00782623	0.0216338	0.00154578	0.701417
ARL6IP6	AT1	-7.53611e-05	0.973954	-0.000773987	0.512205
NR4A2	AT1	0.00085853	0.19465	0.00111734	0.506237
GPD2	AT1	0.00252686	0.157776	0.00266031	0.432776
GALNT5	AT1	-0.0014471	0.6839	-0.000606395	0.882497
ACVR1	AT1	0.00177993	0.257925	0.0023718	0.652819
PKP4	AT1	0.00529024	0.049183	0.00484801	0.136982
TANC1	AT1	0.010476	0.192874	0.0151022	0.232698
WDSUB1	AT1	0.00321942	0.239594	0.00235635	0.368485
BAZ2B	AT1	0.00437736	0.343329	0.00323269	0.2614
2022-03-07	AT1	0.0043176	0.0415184	0.00105506	0.688517
CD302	AT1	0.000959151	0.602827	0.00218508	0.117113
PLA2R1	AT1	0.000964395	0.212844	0.000849733	0.577849
ITGB6	AT1	0.014281	0.0430357	0.00520101	0.539422
RBMS1	AT1	0.0038904	0.439344	0.0132899	0.142532
TANK	AT1	-0.00102743	0.419826	-0.00310514	0.366315
PSMD14	AT1	0.00144681	0.538169	-0.00102999	0.464364
DPP4	AT1	0.00336502	0.123077	-0.00254644	0.0125219
IFIH1	AT1	-0.00142972	0.391473	-0.000150631	0.833652
GCA	AT1	-0.0011306	0.0472209	-0.00230538	0.17592
FIGN	AT1	0.00168394	0.29751	-0.000421038	0.557282
COBLL1	AT1	0.0108699	0.107306	-0.00150081	0.771186
GALNT3	AT1	-0.000570976	0.621207	-0.00154244	0.472401
TTC21B	AT1	0.000165439	0.811237	0.00162346	0.213435
SCN9A	AT1	0.00306511	0.130776	-0.00047046	0.666814
STK39	AT1	0.00699664	0.0410916	0.00475258	0.172217
CERS6	AT1	-0.000738987	0.0996127	-0.000813264	0.528875
NOSTRIN	AT1	0.000425263	0.493004	-0.000593392	0.642504
FASTKD1	AT1	0.000649925	0.303731	-9.12861e-06	0.996348
PPIG	AT1	-0.00565541	0.0510352	0.00316332	0.191448
PHOSPHO2	AT1	-0.000487228	0.0987033	-0.000461594	0.193273
SSB	AT1	-0.00312227	0.155544	0.00278138	0.167304
METTL5	AT1	-0.000160918	0.932804	-0.00166335	0.212656
UBR3	AT1	-0.00356659	0.236764	0.00467863	0.12835
GORASP2	AT1	0.000923519	0.617545	-0.0026744	0.100832
TLK1	AT1	-0.00126445	0.448386	0.00200826	0.347774
METTL8	AT1	-0.000282708	0.741989	0.0017992	0.370248
DCAF17	AT1	0.00163257	0.016314	-0.000198638	0.857368
CYBRD1	AT1	0.00565757	0.508528	-0.00117144	0.890374
DYNC1I2	AT1	0.00129254	0.773685	-0.00631929	0.300515
SLC25A12	AT1	-5.823e-05	0.943791	0.000667589	0.611812
HAT1	AT1	-0.00242719	0.0134058	0.000878533	0.442021
ITGA6	AT1	0.000345556	0.834225	-0.000144649	0.819268
RAPGEF4	AT1	0.00150054	0.0100791	0.000276456	0.706925
MAP3K20	AT1	0.00537284	0.0480579	0.00406696	0.0355181
SP3	AT1	-0.002091	0.0835134	0.00247174	0.0808469
OLA1	AT1	0.00163406	0.66407	0.00260338	0.493207
CIR1	AT1	-0.00198166	0.565292	0.00187397	0.435514
SCRN3	AT1	-0.0009777	0.0210722	0.000367921	0.880216
GPR155	AT1	0.0018416	0.257751	-0.000120569	0.805309
WIPF1	AT1	0.000153415	0.789743	0.000524459	0.504612
ATF2	AT1	0.000452845	0.735408	0.00266922	0.101301
ATP5MC3	AT1	0.00259272	0.703331	0.00834751	0.000425961
LNPK	AT1	0.000450779	0.466084	-0.000891823	0.640036
MTX2	AT1	0.00157611	0.441745	-0.000227751	0.845293
HNRNPA3	AT1	-0.00223927	0.492774	-4.16449e-05	0.989427
NFE2L2	AT1	-0.00168192	0.722808	0.00826008	0.0364317
AGPS	AT1	0.00191911	0.405938	0.00288577	0.78432
TTC30A	AT1	0.000418317	0.201902	-0.000294499	0.349838
RBM45	AT1	-0.000907216	0.00159576	-0.000210806	0.783084
PRKRA	AT1	-0.00261046	0.0477737	-0.002091	0.128583
FKBP7	AT1	-0.000295873	0.211424	0.000504671	0.322436
PLEKHA3	AT1	0.00190262	0.41065	0.0016839	0.380569
TTN.AS1	AT1	0.000108025	0.900805	0.000237811	0.473898
TTN	AT1	0.00297815	0.11791	-0.00297425	0.169963
SESTD1	AT1	0.00073201	0.888327	0.000420093	0.923434
ZNF385B	AT1	0.013051	0.0868286	0.000236605	0.972273
CWC22	AT1	0.000241305	0.89764	-0.000537852	0.485396
UBE2E3	AT1	0.00197521	0.460999	3.14314e-05	0.988844
SSFA2	AT1	-0.00324304	0.525609	-0.00320717	0.327176
PPP1R1C	AT1	0.00203254	0.200484	0.00115584	0.541519
DNAJC10	AT1	0.0030705	0.0796364	0.00220054	0.273419
NCKAP1	AT1	0.00477883	0.0911436	0.00485693	0.137017
NUP35	AT1	-0.000109913	0.960098	-0.000296235	0.43955
LINC01473	AT1	-0.000322329	0.197402	-1.27007e-05	0.983855
ZC3H15	AT1	-0.00146303	0.478438	0.000105469	0.965508
ITGAV	AT1	0.00624251	0.0849854	-0.00254954	0.582775
TFPI	AT1	0.00165602	0.332322	0.000237137	0.924991
GULP1	AT1	0.000885447	0.73894	-0.000530628	0.596137
WDR75	AT1	-7.53454e-05	0.940063	5.49141e-05	0.929729
SLC40A1	AT1	0.00407866	0.444914	-0.00262339	0.584107
ASNSD1	AT1	-1.00003e-05	0.996439	-0.00114683	0.318936
ANKAR	AT1	-0.000135732	0.922592	0.000197852	0.841005
OSGEPL1	AT1	-0.000467964	0.0929465	0.000286108	0.611918
ORMDL1	AT1	0.00139696	0.550735	-0.00169147	0.531722
PMS1	AT1	0.00044588	0.507233	-0.000643907	0.415684
C2orf88	AT1	0.00372347	0.104336	0.00173913	0.0905798
HIBCH	AT1	0.000289948	0.91441	0.000771092	0.752578
INPP1	AT1	-0.0010495	0.351799	-0.00109945	0.356731
MFSD6	AT1	0.00524146	0.0520443	0.00304292	0.090626
NAB1	AT1	-0.000422289	0.478785	0.000662503	0.234109
GLS	AT1	0.00968021	0.222242	-0.00236743	0.821054
STAT1	AT1	0.00474105	0.0794209	0.0056389	0.0918792
MYO1B	AT1	0.0167665	0.0962882	0.0157716	0.176647
NABP1	AT1	0.00035028	0.879058	0.000811343	0.751841
CAVIN2	AT1	-0.00505474	0.460066	0.0194923	0.025755
SLC39A10	AT1	-0.000169698	0.773989	0.000479635	0.66373
STK17B	AT1	0.00209395	0.505071	-0.00371828	0.613394
GTF3C3	AT1	0.00129556	0.223665	-0.00127372	0.126486
PGAP1	AT1	-0.000312993	0.616334	0.000546022	0.312093
ANKRD44	AT1	0.00336933	0.318143	0.00159443	0.689987
SF3B1	AT1	-0.000921568	0.715087	0.00931653	0.127922
COQ10B	AT1	-0.000753307	0.370667	-0.0019962	0.313696
HSPD1	AT1	-0.00914435	0.011084	0.00470593	0.312093
HSPE1	AT1	-0.00943338	0.0325124	-0.00242517	0.536494
MOB4	AT1	-0.00289259	0.0297303	-0.00252849	0.0152516
PLCL1	AT1	0.00389734	0.450126	0.0043514	0.10298
C2orf69	AT1	-0.000237803	0.615605	0.000142461	0.860035
TYW5	AT1	-0.000956562	0.0461512	-0.000202244	0.759015
SPATS2L	AT1	0.00130929	0.680284	0.00534725	0.151123
KCTD18	AT1	-0.000899768	0.391378	-0.000427624	0.554387
BZW1	AT1	-0.00127605	0.530072	0.00200141	0.573626
CLK1	AT1	0.00177316	0.348942	-0.000884453	0.833366
PPIL3	AT1	0.000425868	0.79908	-0.00177834	0.360333
NIF3L1	AT1	0.000205645	0.759491	-0.000475656	0.26202
ORC2	AT1	-0.0023029	0.217294	-0.000537088	0.657161
FAM126B	AT1	-0.000403665	0.827288	0.000343108	0.828638
NDUFB3	AT1	-0.00705811	0.0405359	-0.00208677	0.247612
CFLAR	AT1	0.0170948	0.135728	0.00575901	0.491898
CASP10	AT1	0.00144361	0.380022	0.000864945	0.513963
CASP8	AT1	0.000962775	0.190523	0.00310084	0.153884
TRAK2	AT1	0.00355904	0.047256	0.000910972	0.264614
STRADB	AT1	-0.00203908	0.199433	-0.0011564	0.1042
TMEM237	AT1	-0.00114402	0.0329851	0.000939803	0.227774
ALS2	AT1	0.00122225	0.154722	-2.56356e-05	0.968527
SUMO1	AT1	-0.00294468	0.470469	-0.00546686	0.0489521
NOP58	AT1	0.00168997	0.585807	0.00212565	0.40599
BMPR2	AT1	0.0141824	0.00508029	0.00613391	0.249867
FAM117B	AT1	0.000449874	0.428157	0.00141114	0.212732
ICA1L	AT1	-0.000213865	0.856202	0.00176303	0.119123
WDR12	AT1	-0.0011033	0.0454148	0.000926841	0.607625
CARF	AT1	-0.000935751	0.304505	-0.000324764	0.6631
NBEAL1	AT1	0.0113698	0.0706545	0.00641737	0.160518
CYP20A1	AT1	0.00264133	0.145032	0.00105464	0.760529
ABI2	AT1	0.00387293	0.197164	0.0108871	0.0777014
RAPH1	AT1	0.00384614	0.181061	0.001625	0.692243
PARD3B	AT1	0.0205492	0.050035	0.015844	0.0803797
NRP2	AT1	-0.000677245	0.650051	0.00953879	0.0429448
INO80D	AT1	0.00277818	0.208524	0.00146563	0.381495
NDUFS1	AT1	0.00031243	0.809737	0.00103722	0.632836
EEF1B2	AT1	-0.0188979	0.0165996	-0.0112433	0.147207
ZDBF2	AT1	-0.000115439	0.815362	0.000114263	0.861216
FASTKD2	AT1	-0.0041683	0.0560585	-0.00069337	0.406203
KLF7	AT1	0.00226252	0.410032	0.00242212	0.407198
CREB1	AT1	0.000973605	0.738115	0.00281858	0.208679
METTL21A	AT1	0.000421188	0.534235	-0.000287327	0.547054
CCNYL1	AT1	0.00320922	0.0849074	0.000521267	0.648962
FZD5	AT1	0.00401195	0.152634	0.00175756	0.494166
PLEKHM3	AT1	-0.000395391	0.89815	0.0063394	0.0252217
IDH1	AT1	-0.00330119	0.0647817	-0.000270693	0.849771
PIKFYVE	AT1	0.00613923	0.00146248	0.000325037	0.773568
MAP2	AT1	0.0094891	0.254726	0.0156724	0.276716
RPE	AT1	-8.44866e-05	0.87723	-2.11631e-05	0.971881
KANSL1L	AT1	0.00387192	0.224236	0.00140118	0.748225
ACADL	AT1	7.89854e-06	0.994996	-0.00898818	0.00479315
LANCL1	AT1	-0.00134197	0.440557	-0.00121192	0.111309
ERBB4	AT1	0.00108461	0.797574	0.00111645	0.705269
IKZF2	AT1	-0.000542382	0.554394	-0.000438808	0.727122
SPAG16	AT1	0.000904881	0.63985	-0.00185639	0.170054
BARD1	AT1	0.00192929	0.322299	-8.44683e-05	0.877288
ATIC	AT1	-0.000846631	0.407146	-0.000293367	0.627182
FN1	AT1	0.00580646	0.200442	0.00182576	0.636695
MREG	AT1	0.00506834	0.15025	-0.0037547	0.0414651
PECR	AT1	0.000403612	0.557409	-0.00107115	0.130104
XRCC5	AT1	-0.000677724	0.795016	0.00242134	0.347451
SMARCAL1	AT1	0.000626941	0.720301	-0.000237773	0.691386
RPL37A	AT1	-0.0617872	0.00972995	0.0053895	0.878199
IGFBP2	AT1	-0.00987364	0.201658	0.0259455	0.00720753
IGFBP5	AT1	-0.00136623	0.172458	0.00205816	0.0459613
TNS1	AT1	0.00865033	0.27973	0.0119051	0.0310631
ARPC2	AT1	-0.00289699	0.598242	-0.016507	0.00302333
AAMP	AT1	-0.00167788	0.163505	-0.000408683	0.724747
PNKD	AT1	-0.00126099	0.83246	-0.00573056	0.158438
TMBIM1	AT1	0.00383397	0.214763	-0.00350392	0.13259
SLC11A1	AT1	0.0024183	0.290177	0.00128477	0.510734
CTDSP1	AT1	0.00208835	0.358912	-0.000350869	0.852747
USP37	AT1	0.00263713	0.223532	0.00012364	0.908135
CNOT9	AT1	-0.00133714	0.428894	0.00175392	0.0752745
BCS1L	AT1	0.000964735	0.554726	-1.50561e-05	0.984465
RNF25	AT1	0.000160765	0.688658	-0.000981146	0.0652643
STK36	AT1	0.00173028	0.287807	-0.000189392	0.670094
TTLL4	AT1	1.13647e-06	0.998043	-0.000433493	0.140609
CYP27A1	AT1	0.000225921	0.541189	0.000509289	0.775538
CNPPD1	AT1	-0.000247208	0.887459	2.92452e-05	0.988591
RETREG2	AT1	-0.0015205	0.105076	0.00245486	0.0536728
ZFAND2B	AT1	-0.000171203	0.800745	-0.000922664	0.624525
ANKZF1	AT1	-0.000753453	0.0527097	-0.00119472	0.0822608
STK16	AT1	-0.00102473	0.145246	-0.000783533	0.250823
TUBA4A	AT1	-0.0012556	0.328709	-0.00160084	0.377267
DNAJB2	AT1	-0.00198635	0.306273	-0.00179515	0.227117
DNPEP	AT1	0.0021329	0.244646	-0.00146591	0.458203
GMPPA	AT1	-0.000458326	0.215754	0.000244911	0.761512
CHPF	AT1	4.21367e-05	0.954343	-0.00159147	0.141701
OBSL1	AT1	-0.000905326	0.0621586	-0.000223312	0.833199
STK11IP	AT1	-0.000311754	0.510008	0.0010626	0.547929
EPHA4	AT1	-0.0013061	0.709558	0.00120863	0.585053
SGPP2	AT1	0.00777276	0.0778024	0.00256871	0.810613
FARSB	AT1	-0.000597833	0.533658	8.53494e-05	0.920855
ACSL3	AT1	0.00403752	0.16319	-0.00637287	0.183959
AP1S3	AT1	0.00269125	0.18262	0.00090667	0.719991
WDFY1	AT1	0.00466785	0.031511	0.00220461	0.224223
MRPL44	AT1	-0.00126839	0.213294	-0.000916819	0.158029
CUL3	AT1	0.00509117	0.0491807	0.00332455	0.385366
IRS1	AT1	0.000960962	0.562991	-0.000261748	0.815891
RHBDD1	AT1	0.00712739	0.0484675	0.00256298	0.240469
COL4A4	AT1	0.00904295	0.249102	0.00111048	0.863565
COL4A3	AT1	0.00677554	0.43081	-0.00167011	0.889501
MFF	AT1	-0.00367723	0.153373	-0.00306446	0.0313543
AGFG1	AT1	0.00632124	0.215554	0.00269737	0.443308
SLC19A3	AT1	0.000707295	0.504257	0.000411785	0.720771
PID1	AT1	0.00294479	0.173217	-0.00354059	0.159583
TRIP12	AT1	0.00298652	0.316444	0.00297876	0.319879
FBXO36	AT1	0.00319684	0.044875	0.000474504	0.489564
SP110	AT1	0.00439538	0.042239	0.000890207	0.53672
SP140L	AT1	0.0014752	0.412177	0.000544353	0.447504
SP100	AT1	0.00634266	0.130049	0.00203484	0.518046
CAB39	AT1	0.00272384	0.522564	0.00100373	0.75648
ITM2C	AT1	-0.00100416	0.139734	-0.000174869	0.775666
PSMD1	AT1	-0.00342646	0.136661	-0.000706678	0.835618
ARMC9	AT1	0.00710627	0.527994	0.00422695	0.735129
B3GNT7	AT1	0.00410249	0.338216	-0.00151636	0.696586
NCL	AT1	0.00371765	0.363921	0.00445116	0.240694
PTMA	AT1	-0.0376127	0.198177	0.0232613	0.392326
PDE6D	AT1	-0.000598287	0.0324627	-0.000341732	0.656049
COPS7B	AT1	-0.000350147	0.828886	-0.00102073	0.122954
DIS3L2	AT1	0.00617197	0.0533585	0.00346107	0.195373
EIF4E2	AT1	-0.00286078	0.258696	-0.00143685	0.344771
EFHD1	AT1	-0.000731883	0.0695845	0.000437003	0.302611
GIGYF2	AT1	-0.000479878	0.862455	0.00450725	0.064107
ATG16L1	AT1	-1.5079e-05	0.975278	-0.000390965	0.613534
DGKD	AT1	0.0108586	0.0622951	0.000825759	0.873832
USP40	AT1	0.00443433	0.146034	0.00315737	0.146256
ARL4C	AT1	0.00299453	0.135874	0.0023895	0.265487
SH3BP4	AT1	-0.000408818	0.0323149	0.00146468	0.0794649
AGAP1	AT1	0.0028967	0.486889	0.00211282	0.52568
IQCA1	AT1	-0.0118796	0.427824	-0.000213728	0.815377
ACKR3	AT1	-0.00133195	0.0790439	0.00125512	0.077603
COPS8	AT1	-0.00110335	0.174371	-0.00196508	0.224811
MLPH	AT1	0.00280965	0.411591	-0.00974989	0.0183885
RAB17	AT1	0.00213216	0.484882	-0.00737338	0.00682218
LRRFIP1	AT1	0.00472674	0.561155	0.0206227	0.105673
UBE2F	AT1	-0.00287851	0.186075	5.51473e-05	0.979162
ILKAP	AT1	-0.00152115	0.236941	-0.000793689	0.538782
HES6	AT1	-0.000307136	0.164329	-0.00109296	0.106901
PER2	AT1	-0.00039929	0.733316	0.00211747	0.328504
TRAF3IP1	AT1	0.00618655	0.0737752	0.00113209	0.147597
ASB1	AT1	-8.92522e-05	0.959501	0.00057606	0.743998
HDAC4	AT1	0.000729664	0.668672	0.00582972	0.151758
NDUFA10	AT1	-0.00232144	0.469688	0.000496061	0.762696
COPS9	AT1	-0.00337814	0.432621	0.00924577	0.000369416
GPC1	AT1	0.00244995	0.194134	-0.000276863	0.866664
ANKMY1	AT1	0.00121863	0.0435743	9.31337e-05	0.827361
RNPEPL1	AT1	0.00361523	0.303203	-0.000394396	0.913999
CAPN10	AT1	-0.000431602	0.233873	-0.00041619	0.325585
C2orf54	AT1	0.000289235	0.857948	-0.00138338	0.39501
SNED1	AT1	0.00259777	0.345824	0.00808846	0.272564
MTERF4	AT1	-0.00210858	0.045179	-0.00136045	0.0309527
PPP1R7	AT1	-0.00038121	0.845068	-0.00159437	0.20919
HDLBP	AT1	-0.00531722	0.257049	0.000643598	0.770888
2022-09-02	AT1	0.000615522	0.923183	0.00128327	0.803211
FARP2	AT1	0.00021055	0.851611	0.00237567	0.276031
STK25	AT1	9.69448e-05	0.924679	-0.00170309	0.23398
BOK	AT1	0.00228099	0.209084	-0.0010597	0.378372
THAP4	AT1	-0.000951753	0.353077	-0.00026877	0.819194
ATG4B	AT1	0.00543817	0.160871	-0.000436451	0.699813
DTYMK	AT1	4.29293e-05	0.954929	-7.83262e-06	0.991603
ING5	AT1	0.000583517	0.677879	0.00108256	0.57951
D2HGDH	AT1	0.00106614	0.51339	0.000507684	0.79455
CNTN4	AT1	0.0082306	0.245162	0.00421246	0.207832
TRNT1	AT1	4.78501e-05	0.966811	4.18115e-05	0.981776
CRBN	AT1	-0.00157915	0.266929	-0.00348565	0.013189
SUMF1	AT1	-0.00266459	0.198122	0.00483981	0.166439
ITPR1	AT1	-3.24433e-05	0.972253	0.00190081	0.790482
BHLHE40	AT1	0.000959985	0.599515	0.00281152	0.612712
ARL8B	AT1	0.00147892	0.778517	-0.000961471	0.748027
EDEM1	AT1	0.00738644	0.0265665	0.00400394	0.441382
LMCD1	AT1	-0.000975003	0.244233	-0.0003288	0.41919
RAD18	AT1	0.00136541	0.432065	0.00126598	0.160676
SRGAP3	AT1	-0.00167459	0.139264	0.00133108	0.185445
THUMPD3.AS1	AT1	-6.92204e-05	0.974128	6.99202e-05	0.964527
THUMPD3	AT1	0.000211474	0.748665	0.00132761	0.280093
SETD5	AT1	0.00752636	0.0166871	0.00665174	0.18096
MTMR14	AT1	-0.000330921	0.849609	-0.000759365	0.435209
BRPF1	AT1	-0.00102486	0.359047	0.000261486	0.731692
OGG1	AT1	0.00159043	0.315349	0.00103932	0.566346
CAMK1	AT1	-0.00063089	0.124403	-0.000645742	0.0562617
TADA3	AT1	-0.00210578	0.357699	-0.00118892	0.330174
ARPC4	AT1	0.00886224	0.012007	-0.00229404	0.0700677
TTLL3	AT1	-0.000144728	0.749202	-0.000545969	0.443654
RPUSD3	AT1	-0.00321896	0.051902	-0.00197954	0.00717668
JAGN1	AT1	-0.00120197	0.301905	-0.00232652	0.11616
IL17RE	AT1	-0.00264088	0.225769	-0.00344514	0.0700446
IL17RC	AT1	-0.000714102	0.235759	-0.00108936	0.139365
CRELD1	AT1	-0.00148831	0.0977033	-0.000198012	0.80417
PRRT3	AT1	-0.00068169	0.0442829	-0.000113413	0.614225
EMC3	AT1	0.00253165	0.483945	-0.00269876	0.303647
BRK1	AT1	-0.00635987	0.0289942	-0.00865515	0.00258285
VHL	AT1	0.000910826	0.566753	0.000286744	0.736146
TATDN2	AT1	0.00207109	0.199677	-0.000671073	0.556441
SEC13	AT1	0.000296169	0.901574	-0.000367462	0.869163
ATG7	AT1	0.00469889	0.179753	0.00198281	0.633864
VGLL4	AT1	-0.00113337	0.671795	0.00319882	0.187368
TAMM41	AT1	-0.000370645	0.451652	-0.000109575	0.894186
PPARG	AT1	-0.000558259	0.117315	5.78548e-05	0.975854
TSEN2	AT1	-0.000630975	0.433374	0.000318947	0.567587
MKRN2	AT1	-0.000646468	0.504228	0.000117653	0.902972
RAF1	AT1	0.00131064	0.393503	0.00410172	0.21222
RPL32	AT1	-0.155037	0.00792758	-0.0567235	0.143685
IQSEC1	AT1	0.000114717	0.817447	0.00038448	0.783594
HDAC11	AT1	0.000605056	0.519004	0.000266409	0.780976
CHCHD4	AT1	-0.00139983	0.126622	0.000268169	0.732955
TMEM43	AT1	-0.000629884	0.81698	0.0062173	0.0729039
XPC	AT1	-0.000895548	0.413624	0.000812895	0.614022
LSM3	AT1	-0.00452432	0.105196	-0.000756848	0.698916
SLC6A6	AT1	-0.000519052	0.785271	0.00143282	0.35757
CCDC174	AT1	-0.00338178	0.0509092	-5.26077e-06	0.996682
FGD5.AS1	AT1	3.14715e-05	0.990529	0.000851657	0.712605
NR2C2	AT1	-0.000281565	0.902817	0.000359067	0.761415
MRPS25	AT1	-0.00160947	0.670233	-0.00398429	0.0890911
RBSN	AT1	0.000842439	0.626112	0.00123501	0.519796
CAPN7	AT1	-5.32123e-05	0.964641	-0.000922942	0.651749
SH3BP5	AT1	0.000291507	0.752252	-0.000535923	0.703119
METTL6	AT1	-0.000188583	0.645898	-0.000350635	0.649831
EAF1	AT1	0.0017823	0.267879	-0.000152509	0.83896
HACL1	AT1	0.00211248	0.199266	-0.000420179	0.580608
BTD	AT1	-0.000528064	0.558889	-0.000512489	0.633558
ANKRD28	AT1	0.000530287	0.825005	0.00483413	0.0653135
DPH3	AT1	-0.00142179	0.412843	-0.00090847	0.340434
OXNAD1	AT1	0.000363214	0.586679	0.000256074	0.81269
RFTN1	AT1	0.000824214	0.774055	-0.00228734	0.0859669
TBC1D5	AT1	0.00458264	0.27189	0.00454621	0.272822
SATB1	AT1	-0.000951852	0.208049	0.000332561	0.706947
RAB5A	AT1	0.000445689	0.899162	-0.00340333	0.222024
KAT2B	AT1	0.00404486	0.0658716	0.00382578	0.27667
UBE2E2	AT1	0.0066193	0.0313184	0.00702039	0.207201
UBE2E1	AT1	-0.0010153	0.63039	0.000444396	0.820976
NKIRAS1	AT1	0.00269241	0.0915945	-4.71342e-05	0.934992
RPL15	AT1	-0.109851	0.0189247	-0.0153848	0.540963
NR1D2	AT1	0.00102025	0.696013	-7.38713e-05	0.971673
THRB	AT1	0.00315718	0.426943	0.000468207	0.602369
RARB	AT1	0.00180174	0.277685	0.00050857	0.394307
TOP2B	AT1	-0.00136852	0.297267	0.00483091	0.0328887
NGLY1	AT1	0.000106123	0.954352	-0.000679665	0.53477
SLC4A7	AT1	0.00281244	0.0873987	0.000757662	0.732057
CMC1	AT1	-0.000681626	0.769661	-0.00131265	0.473234
AZI2	AT1	-0.00221872	0.204971	-0.00121165	0.373163
RBMS3	AT1	0.0197726	0.0187992	0.0157468	0.0344554
TGFBR2	AT1	0.0160943	0.0410326	0.00854966	0.160029
STT3B	AT1	-0.00251686	0.579245	0.00412188	0.180103
OSBPL10	AT1	0.00251159	0.489968	0.00346624	0.36428
GPD1L	AT1	0.000116815	0.937081	-0.00441351	0.00194837
CMTM8	AT1	0.00837861	0.256432	0.0047174	0.0267865
CMTM7	AT1	-0.000568964	0.783899	-0.0021591	0.518377
CMTM6	AT1	0.000975919	0.678425	0.000970385	0.404844
DYNC1LI1	AT1	-0.00238081	0.292596	0.00195759	0.146398
CNOT10	AT1	0.00721609	0.0105937	0.00121771	0.542956
TRIM71	AT1	0.00344604	0.28008	-0.000543192	0.195088
GLB1	AT1	0.00190688	0.583152	-0.000513164	0.676586
CRTAP	AT1	-0.000263483	0.818064	-0.00238462	0.0278995
FBXL2	AT1	0.0148974	0.0010753	0.0018829	0.514131
UBP1	AT1	0.00314314	0.0751572	0.00111416	0.535648
CLASP2	AT1	0.00534488	0.0456149	0.00050734	0.819127
PDCD6IP	AT1	0.000673508	0.836173	-0.000984648	0.678623
TRANK1	AT1	0.000255298	0.90896	0.00139323	0.191658
EPM2AIP1	AT1	0.000106392	0.950055	0.00204549	0.322367
MLH1	AT1	0.000194619	0.739208	-0.00036844	0.73591
LRRFIP2	AT1	1.37689e-05	0.996411	0.00568196	0.538844
GOLGA4	AT1	0.00725276	0.0833059	0.011364	0.000236543
ITGA9	AT1	0.0024399	0.308136	-0.00025083	0.941786
CTDSPL	AT1	0.00554596	0.0335633	0.00500861	0.0639048
VILL	AT1	-0.00155675	0.0405182	5.79909e-05	0.929933
PLCD1	AT1	0.000303485	0.86159	-0.00114369	0.360719
ACAA1	AT1	-0.00342616	0.291891	-0.00532539	0.00166551
MYD88	AT1	-0.00112747	0.499945	-0.000811153	0.316342
OXSR1	AT1	0.00284364	0.39282	0.0010934	0.593761
ACVR2B	AT1	-0.000484911	0.327928	0.000323113	0.69286
EXOG	AT1	0.00117697	0.506207	0.000340574	0.771861
WDR48	AT1	0.00179631	0.282663	-0.000407922	0.749169
GORASP1	AT1	-0.00149955	0.0729411	-0.00157682	0.191261
TTC21A	AT1	0.000156805	0.716959	2.45574e-05	0.976325
CSRNP1	AT1	6.60289e-05	0.953024	-0.00259693	0.469008
SLC25A38	AT1	0.000762109	0.421487	-0.00336211	0.00195317
RPSA	AT1	-0.0229902	0.0502145	-0.0111347	0.518592
EIF1B	AT1	-0.00519439	0.0751979	-0.00157201	0.492709
ENTPD3.AS1	AT1	-0.000814379	0.443999	-8.15699e-05	0.950057
ENTPD3	AT1	-0.000448942	0.12653	0.000214637	0.586678
RPL14	AT1	-0.0519091	0.0126759	-0.033326	0.129127
ZNF621	AT1	0.0059363	0.134941	-0.000883215	0.425952
CTNNB1	AT1	0.0119715	0.127542	0.0162347	0.15447
ULK4	AT1	0.00667784	0.0914364	0.00272401	0.350654
TRAK1	AT1	0.0105112	0.030616	-0.000864768	0.814546
SEC22C	AT1	-0.0011179	0.346511	-0.000193871	0.921886
SS18L2	AT1	-0.00046574	0.707207	-0.000896922	0.639079
NKTR	AT1	0.00507846	0.0868554	-0.00226181	0.588929
HIGD1A	AT1	-0.0024364	0.0533848	-0.00179637	0.325013
SNRK	AT1	0.00266466	0.1007	0.00194869	0.277086
ANO10	AT1	0.0048123	0.227049	0.00249979	0.315194
ABHD5	AT1	-0.0013434	0.410865	0.00244774	0.371723
TCAIM	AT1	0.000562006	0.436512	0.000304529	0.798309
ZNF445	AT1	-0.000254314	0.393943	0.000520798	0.769043
ZNF197	AT1	1.0382e-05	0.97703	4.75365e-05	0.941683
KIAA1143	AT1	-0.000415116	0.72216	-0.000220257	0.90506
TMEM42	AT1	-0.00118411	0.0347716	-0.00111301	0.0143973
ZDHHC3	AT1	0.00336348	0.11697	-0.000557068	0.73551
EXOSC7	AT1	-0.00363572	0.0642498	0.00220995	0.241379
CDCP1	AT1	0.00178066	0.279158	0.00130212	0.164033
LARS2	AT1	0.000981371	0.0865401	0.000616711	0.531547
LIMD1	AT1	0.0110653	0.00852176	0.00858656	0.112598
SACM1L	AT1	-0.00119187	0.549825	0.000799635	0.717939
LZTFL1	AT1	0.00262839	0.105904	-0.000402329	0.53026
FYCO1	AT1	-0.00062916	0.517373	0.00192125	0.325995
ALS2CL	AT1	-0.000962724	0.669698	-0.0020923	0.407872
CCDC12	AT1	0.00490153	0.302533	-0.000754012	0.820068
NBEAL2	AT1	0.00848744	0.0373396	-0.00134556	0.604937
SETD2	AT1	0.0101934	0.0179019	0.00339023	0.327666
KIF9	AT1	0.000970933	0.172966	0.00044243	0.695453
KLHL18	AT1	0.0012526	0.472426	0.000617933	0.765946
PTPN23	AT1	0.00138632	0.424138	0.00259901	0.18716
SCAP	AT1	4.59369e-05	0.963733	0.000559192	0.789453
ELP6	AT1	-0.000946787	0.260146	-0.00106468	0.333101
SMARCC1	AT1	-9.13087e-06	0.998655	0.0051618	0.142907
DHX30	AT1	0.00871479	0.0486837	2.65586e-05	0.987881
MAP4	AT1	0.00362522	0.584873	0.015699	0.0878502
ZNF589	AT1	-0.000230359	0.668623	0.00019925	0.746155
NME6	AT1	-0.000753812	0.407576	-0.000284407	0.649645
PLXNB1	AT1	0.000848321	0.750602	0.00123387	0.531818
CCDC51	AT1	0.00184051	0.558859	-0.00163849	0.00494549
TMA7	AT1	-0.0213447	0.0126278	-0.00832391	0.127838
SHISA5	AT1	-0.000394777	0.859781	0.000224235	0.863121
UQCRC1	AT1	-0.00641381	0.10987	-0.00328243	0.039392
IP6K2	AT1	5.95619e-05	0.971397	0.00222594	0.668789
PRKAR2A	AT1	0.00171013	0.453572	0.00245322	0.272672
SLC25A20	AT1	0.000174319	0.926503	-0.000290969	0.715731
ARIH2OS	AT1	-6.50884e-05	0.860206	-0.000339593	0.371439
ARIH2	AT1	0.0021717	0.213735	0.00242657	0.0707276
P4HTM	AT1	0.000839175	0.649506	-7.63754e-05	0.947024
WDR6	AT1	-0.00129472	0.2944	-0.00296713	0.0747896
DALRD3	AT1	-0.00128007	0.0701215	-0.000335812	0.678789
NDUFAF3	AT1	-0.00414766	0.0890398	-0.0028975	0.171744
IMPDH2	AT1	-0.0033172	0.272457	-0.00324402	0.151877
QRICH1	AT1	0.00198207	0.382727	0.00156259	0.483579
QARS	AT1	-0.00210961	0.286786	-0.000767925	0.637848
USP19	AT1	-0.000656226	0.0377269	0.00177744	0.327496
LAMB2	AT1	-0.00418861	0.288202	-0.00295251	0.336991
CCDC71	AT1	-0.000824751	0.0532389	-0.00039015	0.223031
KLHDC8B	AT1	0.00192647	0.243599	0.000651215	0.31966
C3orf62	AT1	-0.000234083	0.52598	0.000908733	0.715135
USP4	AT1	0.00308799	0.15032	0.001386	0.572164
RHOA	AT1	0.00923918	0.281172	-0.0179813	0.0252441
TCTA	AT1	0.000605647	0.569166	-0.00290274	0.0181345
AMT	AT1	-0.000976921	0.014566	-0.000536327	0.189754
DAG1	AT1	0.00654147	0.107484	0.00239428	0.373156
APEH	AT1	-0.00143746	0.266552	-0.000734927	0.712669
MST1	AT1	-0.000255085	0.129057	-0.000484141	0.33977
RNF123	AT1	-2.97789e-05	0.972477	-0.000356701	0.767236
GMPPB	AT1	-0.000575379	0.0903236	-0.000732265	0.193803
IP6K1	AT1	0.00653111	0.00835755	0.00179476	0.385509
UBA7	AT1	-0.00215054	0.319271	0.000488907	0.691936
MST1R	AT1	-0.00023826	0.774755	7.69264e-05	0.949341
MON1A	AT1	-0.000528572	0.00420182	-0.000618844	0.278992
RBM6	AT1	0.00573314	0.185338	0.00898057	0.105769
RBM5	AT1	0.00207408	0.269461	-0.00174841	0.448793
GNAI2	AT1	0.00178713	0.612151	-0.0012878	0.580086
SEMA3B	AT1	0.0106801	0.133729	0.000898104	0.883003
IFRD2	AT1	-0.00237122	0.144825	-0.00281744	0.0579765
HYAL1	AT1	0.00199988	0.217401	4.87526e-05	0.972219
HYAL2	AT1	-0.00185956	0.107613	-0.004677	0.0414265
TUSC2	AT1	-0.00365502	0.0422657	-0.00163564	0.221114
RASSF1	AT1	0.000614743	0.537087	-0.00120071	0.259262
NPRL2	AT1	-0.00207624	0.195216	-0.0012672	0.061024
CYB561D2	AT1	0.000354838	0.52035	-0.00192056	0.0453762
TMEM115	AT1	0.00182816	0.311972	-3.53907e-05	0.973015
CACNA2D2	AT1	0.00414632	0.308512	-0.0023924	0.400671
HEMK1	AT1	-0.00201687	0.0329232	-0.00159417	0.00203241
CISH	AT1	-0.000506597	0.770976	-0.00189138	0.113508
MAPKAPK3	AT1	0.00230181	0.291384	-0.00394833	0.000820923
MANF	AT1	0.00385145	0.231888	0.000957776	0.62004
RBM15B	AT1	-0.00159238	0.398152	-0.00218468	0.0509996
DCAF1	AT1	-0.00108119	0.273467	0.00298404	0.149525
RAD54L2	AT1	0.003694	0.112662	0.00323188	0.216792
TEX264	AT1	-3.47999e-05	0.990027	-0.000110195	0.959781
RRP9	AT1	0.000553222	0.758571	0.000105935	0.810048
PARP3	AT1	-0.000111152	0.903285	-0.000997865	0.283738
PCBP4	AT1	0.00480993	0.0629939	-0.00110834	0.286653
ABHD14B	AT1	-0.00280559	0.00870878	-0.00277062	0.0853249
ABHD14A	AT1	-0.001371	0.149281	0.00089098	0.24432
RPL29	AT1	-0.0865008	0.0262646	-0.0459223	0.0576199
DUSP7	AT1	0.000786657	0.265567	0.00089766	0.512196
ALAS1	AT1	0.00124647	0.508657	0.000178556	0.874084
TWF2	AT1	-0.00102592	0.186868	-0.000920625	0.143167
PPM1M	AT1	0.000292556	0.67247	-0.000475304	0.492768
WDR82	AT1	0.00223406	0.209598	0.00129683	0.353793
BAP1	AT1	0.00239431	0.521724	-3.69719e-05	0.973813
TNNC1	AT1	0.0131555	0.297584	-0.0184307	0.0938153
NISCH	AT1	0.00167678	0.463443	-0.000654746	0.674158
NT5DC2	AT1	-0.0022538	0.0280989	0.000648386	0.607652
SMIM4	AT1	-0.000305701	0.916524	-0.00158285	0.467606
PBRM1	AT1	0.00113125	0.515842	0.0054322	0.0461936
GNL3	AT1	-0.00091776	0.459212	6.23974e-06	0.996308
GLT8D1	AT1	-0.000546301	0.589572	-0.000823322	0.388411
SPCS1	AT1	-0.004832	0.254733	-0.00642795	0.00943426
NEK4	AT1	0.00013934	0.785369	0.000708485	0.400485
SFMBT1	AT1	0.00671381	0.207258	0.0026164	0.436629
RFT1	AT1	-0.00021223	0.664924	-0.000848462	0.0766668
PRKCD	AT1	0.00347868	0.13289	0.000623968	0.772877
TKT	AT1	0.00250881	0.657784	-0.0164675	0.00318415
DCP1A	AT1	0.00307638	0.407171	0.000797647	0.544794
ACTR8	AT1	-0.000990283	0.219875	-0.000524655	0.151209
SELENOK	AT1	-0.00531842	0.0626432	0.00526619	0.0013839
WNT5A	AT1	-0.00121337	0.277759	0.00323624	0.109059
CCDC66	AT1	0.00176336	0.242606	0.00160988	0.428338
FAM208A	AT1	0.0012946	0.287232	0.00185844	0.298704
ARHGEF3	AT1	-0.000242375	0.749053	0.000797768	0.674297
APPL1	AT1	0.00374036	0.441527	0.00182735	0.544061
PDE12	AT1	-0.000567675	0.3021	-0.000602403	0.537722
ARF4	AT1	0.000494892	0.89264	-0.00169282	0.632922
DENND6A	AT1	0.00196543	0.202108	0.00134682	0.604348
SLMAP	AT1	0.00491116	0.14176	0.00106818	0.684205
FLNB	AT1	0.0050102	0.17938	0.00635258	0.391293
ABHD6	AT1	-0.000216712	0.201187	0.000372585	0.279133
RPP14	AT1	0.00228021	0.31588	0.00045733	0.448232
PXK	AT1	-0.000217695	0.66202	-0.00314787	0.0869488
PDHB	AT1	-0.00302257	0.0956175	0.00044502	0.673619
ACOX2	AT1	-0.000968278	0.593414	0.000278894	0.643167
FHIT	AT1	0.012094	0.313002	0.00946877	0.238358
PTPRG	AT1	0.00210145	0.659477	0.00452625	0.223021
C3orf14	AT1	-0.00165617	0.31492	2.77786e-05	0.988597
THOC7	AT1	-0.00361832	0.410991	-0.0016843	0.331763
ATXN7	AT1	0.00466745	0.07817	0.00221751	0.393554
PSMD6	AT1	-0.000265677	0.887952	-0.00236832	0.0774437
PRICKLE2	AT1	0.00676874	0.0714013	0.0067263	0.104999
ADAMTS9.AS2	AT1	0.00237943	0.19156	0.000470392	0.821423
MAGI1	AT1	0.050495	0.00757515	0.0610276	0.0855479
SLC25A26	AT1	-0.000818872	0.351676	-0.000151333	0.932839
LRIG1	AT1	-0.000682858	0.708309	0.00770944	0.355278
SUCLG2	AT1	0.00426712	0.146055	0.00202884	0.279407
EOGT	AT1	-0.000417539	0.20908	-0.00108194	0.390068
TMF1	AT1	0.000471673	0.705598	0.00112497	0.545538
[truncated: 240,670+ more rows]
